# Supplementary material for: Elucidating Human Milk Oligosaccharide biosynthetic genes through network-based multi-omics integration
Source: Nat Commun. 2022 May 4;13:2455. doi: 10.1038/s41467-022-29867-4 (PMC9068700; doi:10.1038/s41467-022-29867-4)
Supplement: Supplementary file 5 — Dataset 1 [file 41467_2022_29867_MOESM5_ESM.xlsx]

## Sheet: info_HMO
Abbréviation	Nom complet	Masse molaire	Formule brute		Type de liaison	Bode_gene	Substrates	Product
Glc	Glucose	180g/mol	C6H12O6		/		Glc	GalB14Glc
Gal	Galactose	180 g/mol	C6H12O6	GalB13GlcNac	B1_3 sur Nac	B3GalT		FucA13Glc
				GalB14Glc	B1_4 sur Glc	LS	Gal	GlcNacB13Gal				Set1
				GalB14GlcNac	B1_4 sur GlcNac	B4GalT		GlcNacB16Gal
GlcNac	N-acétylglucosamine	221 g/mol	C8H15NO6	GlcNacB13Gal	B1_3 sur Gal	B3GlcNacT/iGnT		FucA12Gal				b3GnT	B3GNT1	B3GNT2	B3GNT3	B3GNT4	B3GNT5	B3GNT6	B3GN-T6	B3GNT7	B3GNT8	B3GNT9	B3GNTL1
				GlcNacB16Gal	B1_6 sur Gal	B6GlcNacT/IGnT		NeuNac23Gal				b3GalT	B3GALNT1a	B3GALNT1b	B3GALNT1c	B3GALNT2	B3GALT1	B3GALT2	B3GALT3	B3GALT4	B3GALT5	B3GALT6	B3GALTL
Fuc	Fucose	164 g/mol	C6H12O5	FucA12Gal	A1_2 sur Gal	FUT2		NeuNac26Gal				b4GalT	B4GALNT3	B4GALNT4	B4GALT1	B4GALT2a	B4GALT2b	B4GALT3	B4GALT4a	B4GALT4b	B4GALT5	B4GALT6	B4GALT7
				FucA13Glc	A1_3 sur Glc	FUTx	GlcNac	GalB13GlcNac				a2FucT	POFUT1a	POFUT1b	POFUT1c	POFUT1d	POFUT2a	POFUT2b	POFUT2c	FUT10	FUT11	FUT2	FUT3	FUT4	FUT6a	FUT6b	FUT7	FUT8	FUT9a	FUT9b
				FucA13GlcNac	A1_3 sur GlcNac	FUTx		GalB14GlcNac				a3FucT	POFUT1a	POFUT1b	POFUT1c	POFUT1d	POFUT2a	POFUT2b	POFUT2c	FUT10	FUT11	FUT2	FUT3	FUT4	FUT6a	FUT6b	FUT7	FUT8	FUT9a	FUT9b
				FucA14GlcNac	A1_4 sur GlcNac	FUT3		FucA13GlcNac				a4FucT	POFUT1a	POFUT1b	POFUT1c	POFUT1d	POFUT2a	POFUT2b	POFUT2c	FUT10	FUT11	FUT2	FUT3	FUT4	FUT6a	FUT6b	FUT7	FUT8	FUT9a	FUT9b
NeuNac	acide sialique	309 g/mol	C11H19NO9	NeuNac23Gal	A2_3 sur Gal	ST3Gal4		FucA14GlcNac				ST3GalT	ST3GAL1a	ST3GAL1b	ST3GAL2	ST3GAL3a	ST3GAL3b	ST3GAL4	ST3GAL5a	ST3GAL5b	ST3GAL6
				NeuNac26Gal	A2_6 sur Gal	ST6Gal1		NeuNac26GlcNac				ST6Gal	ST6GAL1a	ST6GAL1b	ST6GAL1c
				NeuNac26GlcNac	A2_6 sur GlcNac	ST6GalNac5						ST6GnT	ST6GALNAC1	ST6GALNAC2	ST6GALNAC3a	ST6GALNAC3b	ST6GALNAC4a	ST6GALNAC4b	ST6GALNAC4c	ST6GALNAC6
												b6GnT	GCNT1	GCNT2a	GCNT2b	GCNT2c	GCNT3	GCNT4	GCNT6
												Set2
	B3GalT	B4GalT	B3GNT	FUT2	FUT	FUT	FUT3	ST3Gal4	ST6Gal1	ST6GalNac5
	B3GalT	B4GalT	B3GNT	FUT2	FUT	FUT	FUT3	ST3GalT	ST6GalT	ST6GalNacT		b3GnT	B3GNT2	B3GNT3	B3GNT4	B3GNT6a	B3GNT8	B3GNTL1	B3GTL
	GalB13GlcNac	GalB14GlcNac	GlcNacB13Gal	FucA12Gal	FucA13Glc	FucA13GlcNac	FucA14GlcNac	NeuNac23Gal	NeuNac26Gal	NeuNac26GlcNac		b3GalT	B3GALNT2	B3GALT4	B3GALT5	B3GALT5a	B3GALT6
2'FL	/	/	/	1	/	/	/	/	/	/		b4GalT	B4GALNT4	B4GALT1	B4GALT2a	B4GALT3	B4GALT4a	B4GALT5a	B4GALT6	B4GALT7
3FL	/	/	/	/	1	/	/	/	/	/		a2FucT	POFUT1b	POFUT2a	POFUT2b	FUT11	FUT2	FUT3	FUT4	FUT6b	FUT8
LNnT	/	1	1	/	/	/	/	/	/	/		a3FucT	POFUT1b	POFUT2a	POFUT2b	FUT11	FUT2	FUT3	FUT4	FUT6b	FUT8
3'SL	/	/	/	/	/	/	/	1	/	/		a4FucT	POFUT1b	POFUT2a	POFUT2b	FUT11	FUT2	FUT3	FUT4	FUT6b	FUT8
LNT	1	/	1	/	/	/	/	/	/	/		ST3GalT	ST3GAL1a	ST3GAL2	ST3GAL3b	ST3GAL4	ST3GAL5b
LNFP I	1	/	1	1	/	/	/	/	/	/		ST6Gal	ST6GAL1b
LNFP II	1	/	1	/	/	/	1	/	/	/		ST6GnT	ST6GALNAC1	ST6GALNAC2	ST6GALNAC4a	ST6GALNAC5	ST6GALNAC6
LNFP III	/	1	1	/	/	1	/	/	/	/		b6GnT	GCNT1	GCNT2c	GCNT2e	GCNT3	GCNT4a
LSTb	1	/	1	/	/	/	/	/	/	1
LSTc	/	1	1	/	/	/	/	/	1	/
DFLNT	1	/	1	/	/	/	1	/	/	/			'B3GALNT2'	'B3GNT2'	'B4GALNT4'	'GCNT1'	'POFUT1b'	'ST3GAL1a'	'ST6GALNAC1'	'ST6GAL1'
DSLNT	1	/	1	/	/	/	/	1	/	/			'B3GALT4'	'B3GNT3'	'B4GALT1'	'GCNT2c'	'POFUT2a'	'ST3GAL2'	'ST6GALNAC2'
FLNH	/	2	2	1	/	/	/	/	/	/			'B3GALT5'	'B3GNT4'	'B4GALT2a'	'GCNT2e'	'POFUT2b'	'ST3GAL3b'	'ST6GALNAC4a'
DFLNH													'B3GALT5a'	'B3GNT6a'	'B4GALT3'	'GCNT3'	'FUT11'	'ST3GAL4'	'ST6GALNAC5'
FDSLNH													'B3GALT6'	'B3GNT8'	'B4GALT4a'	'GCNT4a'	'FUT2'	'ST3GAL5b'	'ST6GALNAC6'
DSLNH														'B3GNTL1'	'B4GALT5a'		'FUT3'
	5-6-7-9-11-12	3-8-10-13	3-5-6-7-8-9-10-11-12-2*13											'B3GTL'	'B4GALT6'		'FUT4'
				2013-06-01	2	8	2015-11-07								'B4GALT7'		'FUT6b'
																	'FUT8'
												CONSENSUS Set
2’FL	2’-fucosyllactose	FucA1-2GalB1-4Glc										b3GnT	B3GNT2	B3GNT3	B3GNT4	B3GNT8	B3GNTL1
3'FL	3-fucosyllactose	GalB1-4(FucA1-3)Glc										b3GalT	B3GALNT2	B3GALT4	B3GALT5	B3GALT6
3’SL	3’-sialyllactose	NeuAcA1-2GalB1-4Glc										b4GalT	B4GALNT4	B4GALT1	B4GALT2a	B4GALT3	B4GALT4a	B4GALT6	B4GALT7
LNT	Lacto-N-tetraose	GalB1-3GlcNacB1-3GalB1-4Glc										a2FucT	POFUT1b	POFUT2a	POFUT2b	FUT11	FUT2	FUT3	FUT4	FUT6b	FUT8
LNnT	Lacto-N-neotetraose	GalB1-4GlcNacB1-3GalB1-4Glc										a3FucT	POFUT1b	POFUT2a	POFUT2b	FUT11	FUT2	FUT3	FUT4	FUT6b	FUT8
LNFPI	Lacto-N-fucopentaose I	FucA1-2GalB1-3GlcNacB1-3GalB1-4Glc										a4FucT	POFUT1b	POFUT2a	POFUT2b	FUT11	FUT2	FUT3	FUT4	FUT6b	FUT8
LNFPII	Lacto-N-fucopentaose II	GalB1-3(FucA1-4 )GlcNacB1-3GalB1-4Glc										ST3GalT	ST3GAL1a	ST3GAL2	ST3GAL3b	ST3GAL4	ST3GAL5b
LNFPIII	Lacto-N-fucopentaose III	GalB1-4(FucA1-3 )GlcNacB1-3GalB1-4Glc										ST6Gal	ST6GAL1b
LSTc	LS-Tetrasaccharide c	NeuAcA2-6GalB1-4GlcNacB1-3GalB1-4Glc										ST6GnT	ST6GALNAC1	ST6GALNAC2	ST6GALNAC4a	ST6GALNAC6
LSTb	LS-Tetrasaccharide b	GalB1-3(NeuAcA2-6 )GlcNacB1-3GalB1-4Glc										b6GnT	GCNT1	GCNT2c	GCNT3
DSLNT	Disialyllacto-N-tetraose	NeuAcA2-3 GalB1-3(NeuAcA2-6 )GlcNacB1-3GalB1-4Glc
DFLNT	Lacto-N-difucohexaose	FucA1-2 GalB1-3(FucA1-4 )GlcNacB1-3GalB1-4Glc
		GalB1-3(FucA1-4 )GlcNacB1-3GalB1-4(FucA1-3 )Glc
		GalB1-4(FucA1-3 )GlcNacB1-3GalB1-4(FucA1-3 )Glc
FLNH	fucosyllacto-N-hexaose	GalB1-3GlcNacB1-3GalB1-4(FucA1-3)GlcNacB1-3GalB1-4Glc
		GalB1-3(FucA1-4)GlcNacB1-3GalB1-4GlcNacB1-3GalB1-4Glc
		GalB1-4GlcNacB1-6(FucA1-2GalB1-3GlcNacB1-3)GalB1-4Glc
		GalB1-4(FucA1-3)GlcNacB1-6(GalB1-3GlcNacB1-3)GalB1-4Glc
DFLNH	difucosyllacto-N-hexaose	GalB1-4(FucA1-3)GlcNacB1-6(FucA1-2GalB1-3GlcNacB1-3)GalB1-4Glc
		GalB1-4(FucA1-3)GlcNacB1-6(GalB1-3(FucA1-4)GlcNacB1-3)GalB1-4Glc
		GalB1-3(FucA1-4)GlcNacB1-3GalB1-4(FucA1-3)GlcNacB1-3GalB1-4Glc
		FucA1-2GalB1-3GlcNacB1-3GalB1-4(FucA1-3)GlcNacB1-3GalB1-4Glc
		GalB1-4(FucA1-3)GlcNacB1-3GalB1-4(FucA1-3)GlcNacB1-3GalB1-4Glc
		GalB1-4(FucA1-3)GlcNacB1-6(GalB1-4(FucA1-3)GlcNacB1-3)GalB1-4Glc
FDSLNH	fucosyl-disialyllacto-N-hexaose	FucA1-3GalB1-4GlcNacB1-6(NeuAcA2-3GalB1-3(NeuAcA2-6)GlcNacB1-3)GalB1-4Glc
		GalB1-4(FucA1-3)GlcNacB1-6(NeuAcA2-3GalB1-3(NeuAcA2-6)GlcNacB1-3)GalB1-4Glc
		NeuAcA2-6GalB1-4GlcNacB1-6(NeuAcA2-3GalB1-3(FucA1-4)GlcNacB1-3)GalB1-4Glc
		NeuAc2-6GalB1-4GlcNacB1-6(NeuAcA2-6GalB1-4(FucA1-3)GlcNacB1-3)GalB1-4Glc
		NeuAc2-3GalB1-4GlcNacB1-6(NeuAcA2-6GalB1-4(FucA1-3)GlcNacB1-3)GalB1-4Glc
		NeuAc2-6GalB1-4GlcNacB1-6(NeuAcA2-3GalB1-4(FucA1-3)GlcNacB1-3)GalB1-4Glc
		NeuAc2-3GalB1-4GlcNacB1-6(NeuAcA2-3GalB1-4(FucA1-3)GlcNacB1-3)GalB1-4Glc
DSLNH	disialyllacto-N-hexaose	NeuAcA2-6GalB1-4GlcNacB1-6(NeuAcA2-3GalB1-3GlcNacB1-3)GalB1-4Glc
		GalB1-4GlcNacB1-6(NeuAcA2-3GalB1-3(NeuAcA2-6)GlcNacB1-3)GalB1-4Glc
		NeuAc2-6GalB1-4GlcNacB1-6(NeuAcA2-6GalB1-4GlcNacB1-3)GalB1-4Glc
2’FL	2’-fucosyllactose	Fa2Ab4G
3'FL	3-fucosyllactose	Ab4(Fa3)G
3’SL	3’-sialyllactose	NNa3Ab4G
LNT	Lacto-N-tetraose	Ab3GNb3Ab4G
LNnT	Lacto-N-neotetraose	Ab4GNb3Ab4G
LNFPI	Lacto-N-fucopentaose I	Fa2Ab3GNb3Ab4G
LNFPII	Lacto-N-fucopentaose II	Ab3(Fa4)GNb3Ab4G
LNFPIII	Lacto-N-fucopentaose III	Ab4(Fa3)GNb3Ab4G
LSTc	LS-Tetrasaccharide c	Ab3(NNa6)GNb3Ab4G
LSTb	LS-Tetrasaccharide b	NNa6Ab4GNb3Ab4G
DSLNT	Disialyllacto-N-tetraose	NNa3Ab3(NNa6)GNb3Ab4G
DFLNT	Lacto-N-difucohexaose	Fa2Ab3(Fa4)GNb3Ab4G
		Ab3(Fa4)GNb3Ab4(Fa3)G
		Ab4(Fa3)GNb3Ab4(Fa3)G
FLNH	fucosyllacto-N-hexaose	Ab3GNb3Ab4(Fa3)GNb3Ab4G
		Ab3(Fa4)GNb3Ab4GNb3Ab4G
		Fa2Ab3GNb3(Ab4GNb6)Ab4G
		Ab3GNb3(Ab4(Fa3)GNb6)Ab4G
DFLNH	difucosyllacto-N-hexaose	Fa2Ab3GNb3(Ab4(Fa3)GNb6)Ab4G
		Ab3(Fa4)GNb3(Ab4(Fa3)GNb6)Ab4G
		'Ab3(Fa4)GNb3Ab4(Fa3)GNb3Ab4G
		Fa2Ab3GNb3Ab4(Fa3)GNb3Ab4G
		Ab4(Fa3)GNb3Ab4(Fa3)GNb3Ab4G
		Ab4(Fa3)GNb3(Ab4(Fa3)GNb6)Ab4G
FDSLNH	fucosyl-disialyllacto-N-hexaose	NNa3Ab3(NNa6)GNb3(Fa2Ab4GNb6)Ab4G
		NNa3Ab3(NNa6)GNb3(Ab4(Fa3)GNb6)Ab4G
		NNa3Ab3(Fa4)GNb3(NNa6Ab4GNb6)Ab4G
		NNa6Ab4(Fa3)GNb3(NNa6Ab4GNb6)Ab4G
		NNa6Ab4(Fa3)GNb3(NNa3Ab4GNb6)Ab4G
		NNa3Ab4(Fa3)GNb3(NNa6Ab4GNb6)Ab4G
		NNa3Ab4(Fa3)GNb3(NNa3Ab4GNb6)Ab4G
DSLNH	disialyllacto-N-hexaose	NNa3Ab3GNb3(NNa6Ab4GNb6)Ab4G
		NNa3Ab3(NNa6)GNb3(Ab4GNb6)Ab4G
		NNa6Ab4GNb3(NNa6Ab4GNb6)Ab4G

## Sheet: HMO_Conc_Set1
Pateint ID	Chomat.#	DPP	Secretor	Participant#	2'FL	3FL	LNnT	3'SL	LNT	LNFP I	LNFP II	LNFP III	LSTb	LSTc	DFLNT	DSLNT	FLNH	DFLNH	FDSLNH	DSLNH	SUM
					nmol/mL	nmol/mL	nmol/mL	nmol/mL	nmol/mL	nmol/mL	nmol/mL	nmol/mL	nmol/mL	nmol/mL	nmol/mL	nmol/mL	nmol/mL	nmol/mL	nmol/mL	nmol/mL	nmol/mL
L1	1	1	0	L1-24h	21765.4	1033.53	294.635	5780.92	881.537	3577.9	434.71	546.744	46.7587	868.033	1973.41	243.342	99.463	190.94	312.724	51.0163	38101
L1	13	2	0	L1-48h	17206.7	393.562	327.019	2334.74	1422.59	5268.79	430.514	396.896	94.8363	822.363	1308.95	179.254	51.5858	221.81	8.19631	148.552	30616.3
L1	25	3	0	L1-72h	15840.6	135.172	747.616	874.291	3642.31	8313	506.14	143.692	77.4584	1410.64	1621.66	191.119	90.9644	136.581	66.0766	27.1462	33824.4
L1	37	4	0	L1-96h	15213.2	64.7097	734.728	736.094	3263.06	7989.87	444.436	77.1516	33.9973	1744.28	1876.51	352.284	147.21	231.15	118.315	38.2124	33065.2
L1	49	7	0	L1-7D	9739.46	40.736	381.238	728.81	3341.57	4546.89	504.06	64.297	44.2623	496.762	1584.74	93.4718	220.978	270.31	55.7357	80.0686	22193.4
L1	61	14	0	L1-14D	13347	7.08485	843.258	921.907	4586.64	7479.11	565.103	226.369	138.443	1495.9	1820.37	177.975	216.469	347.158	102.419	62.0097	32337.2
L1	73	28	0	L1-28D	9498.17	58.7035	381.635	635.808	2715.3	3277.9	464.564	46.0434	50.012	332.773	1258.22	81.7611	188.358	206.261	48.5574	90.0575	19334.1
L1	85	42	0	L1-42D	9506.27	45.6352	550.816	713.255	2741.44	3591.83	615.828	36.9428	60.0896	409.827	1409.7	120.525	159.493	187.694	57.044	91.4843	20297.9
L2	2	1	1	L2-24h	1.54156	596.961	416.409	1285.33	2495.13	170.437	3608.95	1.43338	339.981	737.459	1449.25	189.125	92.2229	477.396	155.968	20.6893	12038.3
L2	14	2	1	L2-48h	8.41854	194.82	692.853	820.908	4201.99	190.259	3039.57	26.82	269.751	791.396	611.16	60.9715	164.712	238.424	52.6988	27.7878	11392.5
L2	26	3	1	L2-72h	1.8647	98.3546	653.707	532.502	4481.69	189.12	2528.63	55.9409	186.061	792.856	384.144	67.1128	265.948	191.917	31.5526	78.6444	10540
L2	38	4	1	L2-96h	0.268731	42.1081	388.306	221.807	2865.11	111.441	1400.96	86.335	129.559	452.771	187.657	19.9378	166.045	115.937	15.7828	82.5728	6286.59
L2	50	7	1	L2-7D	8.08816	142.971	597.598	489.469	6170.58	311.067	3491.56	45.785	225.974	994.7	814.83	99.4987	376.825	567.734	102.099	174.111	14612.9
L2	62	14	1	L2-14D	113.709	91.3566	260.411	398.693	3827.41	195.91	1668.19	19.6833	108.595	183.125	267.559	23.6874	260.86	159.6	26.1945	93.8887	7698.88
L2	74	28	1	L2-28D	5.71077	39.643	91.2414	94.5702	2521.22	139.063	888.246	7.09566	39.2603	31.233	112.342	8.77263	74.6177	56.9264	7.77048	28.6999	4146.41
L2	86	42	1	L2-42D	0.0497822	67.8406	103.852	137.305	1132.49	65.7374	807.629	8.45675	42.9433	36.7143	103.292	3.87679	80.8462	54.107	6.06098	13.5345	2664.73
L3	3	1	1	L3-24h	15.9085	957.889	391.23	1427.46	2622.73	265.977	4913.14	0.762737	264.915	792.239	2650.59	567.313	255.626	560.911	339.745	44.947	16071.4
L3	15	2	1	L3-48h	24.5289	535.052	3632.1	2217.92	8009.93	456.847	11595.1	49.1278	537.117	1379.67	758.752	521.581	96.4011	307.469	114.772	9.2727	30245.7
L3	27	3	1	L3-72h	1.94158	113.227	757.657	513.845	5543.05	281.279	3754.59	27.5089	141.101	614.961	574.053	56.5941	122.223	202.001	55.6906	148.329	12908
L3	39	4	1	L3-96h	1.54954	107.345	1252.65	453.969	8018.04	334.318	4626.46	195.152	123.02	1004.46	599.715	49.2258	261.827	389.36	235.484	305.955	17958.5
L3	51	7	1	L3-7D	21.3233	159.484	641.966	385.771	6380.45	287.739	4107.95	82.397	98.9771	797.903	592.184	20.127	515.6	896.817	345.203	323.69	15657.6
L3	63	14	1	L3-14D	2.05299	210.183	161.735	292.318	2558.19	114.237	1581.23	18.9746	60.4078	217.913	318.447	13.7955	203.293	581.028	181.488	113.101	6628.39
L3	75	28	1	L3-28D	6.18107	237.522	204.672	299.231	2413.24	152.017	2282.06	18.4707	77.2924	190.873	502.103	25.9576	158.996	387.42	94.7765	74.8403	7125.66
L3	87	42	1	L3-42D	1.60509	502.718	155.011	219.641	1471.37	118.657	2054.24	8.6914	69.3775	76.2931	481.749	19.0562	78.2909	174.426	42.3642	36.5414	5510.04
L4	4	1	0	L4-24h	4358.1	1648.52	480.038	6205.18	529.406	1644.34	1437.67	223.646	85.5032	983.331	215.924	287.928	59.1242	277.259	221.259	17.6842	18674.9
L4	16	2	0	L4-48h	8840.01	571.642	950.825	4071.71	1884.9	3783.77	1916.12	268.384	39.8946	569.685	205.097	156.551	41.7773	349.674	246.529	62.1184	23958.7
L4	28	3	0	L4-72h	11257.1	320.54	966.86	3199.45	4302.58	5815.46	2373.85	101.882	161.711	821.85	3182.7	340.285	120.757	221.518	157.181	46.8341	33390.6
L4	40	4	0	L4-96h	7531.93	60.0505	1385.11	1142.72	6696.74	5111.92	2083.56	158.213	68.7272	1122.95	2401.85	170.706	333.833	236.001	81.0558	119.003	28704.4
L4	52	7	0	L4-7D	7684.24	97.7539	908.681	1119.13	6032.41	4345.17	1707.01	161.248	65.8605	1013.6	2752.14	84.7486	530.152	439.048	126.943	218.453	27286.6
L4	64	14	0	L4-14D	9756.76	65.7221	497.775	1041.17	5860.59	3497.93	1472.69	132.277	70.3784	571.635	2708.62	51.6037	809.683	581.076	64.2911	555.68	27737.9
L4	76	28	0	L4-28D	7947.02	90.0761	265.916	1201.65	2533.27	1417.9	925.779	62.5936	56.031	287.357	1915.55	22.6967	357.769	366.962	55.3203	394.089	17900
L4	88	42	0	L4-42D	7154.87	124.766	255.64	1272.34	2629.04	1165.23	1059.22	62.8004	57.5107	259.848	1799.45	16.76	378.553	391.216	58.0755	444.105	17129.4
L5	5	1	0	L5-24h	19284.6	1087.56	538.282	8725.36	472.03	1884.42	536.838	378.835	51.6509	795.255	2905.16	287.154	94.1964	247.239	371.616	70.7696	37731
L5	17	2	0	L5-48h	16083.7	613.898	796.828	3800.86	1433.98	5078.93	630.297	292.225	88.1397	1198.69	2936.37	148.22	39.2804	150.2	12.6083	203.95	33508.1
L5	29	3	0	L5-72h	11268.4	164.307	1074.4	943.667	1801.85	4391.77	439.091	107.328	43.4338	1440.58	2137.79	73.7992	59.5545	131.7	107.774	40.27	24225.7
L5	41	4	0	L5-96h	8924.81	37.8418	1259.28	561.751	2212.95	3582.9	445.776	106.694	30.8311	1634.92	1850.01	177.657	109.821	204.465	77.6553	80.9615	21298.3
L5	53	7	0	L5-7D	7607.65	39.7558	1088.81	663.309	2190.72	2421.53	455.32	78.7181	33.7708	1422.79	1684.89	105.918	116.249	249.435	74.5097	121.509	18354.9
L5	65	14	0	L5-14D	7050.84	77.6129	790.913	745.63	1839.37	1495.98	445.526	33.4035	33.7027	732.395	1676.97	93.6283	127.331	323.827	79.936	184.335	15731.4
L5	77	28	0	L5-28D	6186.03	87.6228	593.061	774.36	1095.56	1309.03	339.625	1.99587	17.4802	415.624	1207.46	66.1639	77.9043	213.624	66.4769	110.334	12562.4
L5	89	42	0	L5-42D	6598.73	136.114	468.285	577.071	943.886	1156.27	361.236	24.1684	29.9787	212.995	1066.08	36.5569	92.718	174.438	36.8612	143.924	12059.3
L6	6	1	0
L6	18	2	0	L6-48h	9099.93	303.583	1141.04	1357.39	4387.52	4096	1630.47	113.186	119.896	1095	3796.38	137.992	78.7042	223.645	148.101	115.221	27844.1
L6	30	3	0	L6-72h	8817.97	199.864	1586.81	1085.55	3946.93	3927.12	1728.92	42.5795	99.9784	1385.36	3988.91	174.075	109.139	259.025	169.437	242.838	27764.5
L6	42	4	0	L6-96h	8877.45	98.6477	950.636	974.807	6860.45	4408.94	1992.29	115.054	74.1764	1425.77	4184.26	105.672	257.988	328.34	236.729	335.573	31226.8
L6	54	7	0	L6-7D	11082.8	0.134334	941.306	1389.85	7704.08	4247.83	2779.63	80.071	136.23	1016.26	5661.04	224.169	325.599	557.919	146.737	592.461	36886.1
L6	66	14	0	L6-14D	10571.7	391	1341.79	2128.73	5340.7	2229.61	2516.86	45.0933	107.658	545.1	5161.06	178.53	151.665	573.101	259.488	724.404	32266.5
L6	78	28	0	L6-28D	8309.72	446.552	912.483	2200.48	5044.93	2717.16	2039.26	71.4912	163.258	475.7	5150.84	148.06	218.304	471.729	177.208	370.844	28918
L6	90	42	0	L6-42D	4100.33	129.873	548.644	594.095	1654.62	858.751	867.491	25.2445	81.3378	72.7515	1451.15	92.5718	66.8903	146.48	27.2754	196.995	10914.5

## Sheet: Data_used_gene1
					L1-6h	L1-12h	L1-24h	L1-36h	L1-48h	L1-60h	L1-72h	L1-84h	L1-96h	L1-7D	L1-14D	L1-21D	L1-28D	L1-35D	L1-42D	L2-6h	L2-12h	L2-24h	L2-36h	L2-48h	L2-60h	L2-72h	L2-84h	L2-96h	L2-7D	L2-14D	L2-21D	L2-28D	L2-35D	L2-42D	L3-6h	L3-12h	L3-24h	L3-36h	L3-48h	L3-60h	L3-72h	L3-84h	L3-96h	L3-7D	L3-14D	L3-21D	L3-28D	L3-35D	L3-42D
ILMN_1728255	LALBA	Homo sapiens lactalbumin, alpha- (LALBA), mRNA.	MGC138521; MGC138523	ILMN_1728255	14109.5	15362.1	14896.8	14923.7	14702.3	14216.4	15240.8	14272.7	15646.1	18046.5	16513.1	19668	15160.6	20579	18638.2	18926.1	21955.2	18888.6	23296.8	24415.2	29260.4	19028.4	16547.7	17508.3	20187.1	19517	24639.8	24367	26699.7	24816.7	10933.8	3337.21	2038.67	1909.25	2039.63	18121.4	13972.8	15909.8	15903.7	18562.7	18391.1	17158.4	21667.2	20691.5	28533.4
ILMN_1787595	B3GALNT1a	Homo sapiens beta-1,3-N-acetylgalactosaminyltransferase 1 (globoside blood group) (B3GALNT1), transcript variant 2, mRNA.	GLCT3; P; Gb4Cer; galT3; P1; GLOB; beta3Gal-T3; B3GALT3	ILMN_1787595	0	121.614	0	118.34	0	129.849	0	123.114	128.538	130.523	0	0	0	0	0	123.956	0	0	0	0	146.381	0	0	129.713	0	0	0	0	0	0	0	0	0	0	128.846	0	124.707	0	128.704	0	0	0	0	0	126.17
ILMN_2325347	B3GALNT1b	Homo sapiens beta-1,3-N-acetylgalactosaminyltransferase 1 (globoside blood group) (B3GALNT1), transcript variant 3, mRNA.	galT3; P1; B3GALT3; GLCT3; P; Gb4Cer; GLOB; beta3Gal-T3	ILMN_2325347	133.94	0	120.591	126.857	126.024	0	132.51	124.588	0	123.434	122.176	121.163	131.726	0	124.667	0	0	123.463	125.046	126.612	0	126.607	0	122.305	134.129	0	0	124.313	0	0	162.586	145.198	159.311	146.466	156.965	0	143.374	142.534	0	129.239	0	0	0	0	0
ILMN_1726840	B3GALNT1c	Homo sapiens beta-1,3-N-acetylgalactosaminyltransferase 1 (globoside blood group) (B3GALNT1), transcript variant 2, mRNA.	GLCT3; P; Gb4Cer; galT3; P1; GLOB; beta3Gal-T3; B3GALT3	ILMN_1726840	0	0	0	0	0	124.398	0	0	0	0	0	0	0	0	0	0	0	0	0	0	0	0	0	0	0	0	0	0	0	0	0	0	0	0	0	0	0	0	0	0	0	0	0	0	0
ILMN_1780188	B3GALNT2	Homo sapiens beta-1,3-N-acetylgalactosaminyltransferase 2 (B3GALNT2), mRNA.	MGC39558; B3GalNAc-T2	ILMN_1780188	128.147	118.724	128.929	123.059	121.876	128.897	139.194	121.504	123.176	128.099	120.456	126.298	126.478	129.202	0	0	130.45	0	125.889	139.942	0	0	0	0	130.05	125.324	138.745	126.304	0	0	160.583	126.534	134.694	0	134.419	148.432	127.933	160.107	134.073	137.032	127.677	0	132.168	0	133.168
ILMN_1659202	B3GALT1	Homo sapiens UDP-Gal:betaGlcNAc beta 1,3-galactosyltransferase, polypeptide 1 (B3GALT1), mRNA.	beta3Gal-T1; MGC126594	ILMN_1659202	0	0	0	0	0	0	0	0	0	0	0	0	0	0	0	0	0	0	0	0	0	0	0	0	0	0	0	0	0	0	0	0	0	0	0	0	0	0	0	0	0	0	0	0	0
ILMN_1709907	B3GALT2	Homo sapiens UDP-Gal:betaGlcNAc beta 1,3-galactosyltransferase, polypeptide 2 (B3GALT2), mRNA.	beta3Gal-T2; BETA3GALT2; GLCT2	ILMN_1709907	0	0	0	0	0	0	0	0	0	0	0	0	0	0	0	0	0	0	0	0	0	0	0	0	0	0	0	0	0	0	0	0	0	0	0	0	0	0	0	0	0	0	0	0	0
ILMN_1657096	B3GALT3	Homo sapiens UDP-Gal:betaGlcNAc beta 1,3-galactosyltransferase, polypeptide 3 (B3GALT3), transcript variant 3, mRNA.	galT3; P1; B3GALNT1; GLCT3; P; Gb4Cer; beta3Gal-T3	ILMN_1657096	0	0	0	0	0	0	0	0	0	0	0	0	121.716	0	0	0	0	0	0	0	0	0	0	0	0	0	0	0	0	0	0	0	0	0	0	0	0	0	0	0	0	0	0	0	0
ILMN_1690682	B3GALT4	Homo sapiens UDP-Gal:betaGlcNAc beta 1,3-galactosyltransferase, polypeptide 4 (B3GALT4), mRNA.	beta3GALT4; beta3Gal-T4; DJ1033B10.3; GalT4; Gal-T2	ILMN_1690682	185.734	123.708	124.398	120.539	124.486	0	123.056	124.686	133.592	126.909	140.846	161.618	169.099	150.591	173.352	180.854	156.716	155.649	145.93	137.16	0	131.363	131.638	143.368	162.463	188.581	156.958	132.394	152.201	166.16	151.539	196.568	171.061	191.007	208.725	160.897	148.826	144.099	155.028	128.987	154.359	140.114	140.696	168.57	144.588
ILMN_1800713	B3GALT5	Homo sapiens UDP-Gal:betaGlcNAc beta 1,3-galactosyltransferase, polypeptide 5 (B3GALT5), transcript variant 1, mRNA.	B3GalTx; GLCT5; beta3Gal-T5; B3GalT-V; B3T5	ILMN_1800713	0	0	0	0	121.688	0	0	0	0	0	0	0	0	0	0	0	0	0	0	0	0	0	0	0	0	0	0	0	0	0	0	0	0	0	0	0	0	0	0	0	0	0	0	0	0
ILMN_1739749	B3GALT6	Homo sapiens UDP-Gal:betaGal beta 1,3-galactosyltransferase polypeptide 6 (B3GALT6), mRNA.	beta3GalT6	ILMN_1739749	245.189	152.932	176.22	172.333	150.378	189.32	178.596	145.551	143.554	162.318	169.998	154.044	172.911	150.738	179.319	196.308	196.45	170.391	174.842	151.363	167.542	154.505	155.239	156.802	160.156	131.07	0	139.177	143.783	144.422	219.828	245.788	238.449	295.066	279.706	221.981	166.136	155.471	169.208	185.021	157.898	170.932	167.044	175.771	157.062
ILMN_1764813	B3GALTL	Homo sapiens beta 1,3-galactosyltransferase-like (B3GALTL), mRNA.	B3Glc-T; B3GTL; Gal-T; beta3Glc-T	ILMN_1764813	0	0	131.819	120.466	122.11	0	0	121.316	0	0	121.775	131.275	132.455	145.1	129.591	130.764	122.155	124.742	126.668	0	0	0	127.855	129.167	133.539	138.868	137.248	0	0	0	0	0	0	0	129.64	0	140.327	125.498	147.898	0	0	0	0	0	146.369
ILMN_3246214	B3GNT1	Homo sapiens UDP-GlcNAc:betaGal beta-1,3-N-acetylglucosaminyltransferase 1 (B3GNT1), mRNA.	B3GN-T1; iGNT; B3GNT6; iGAT; BETA3GNTI	ILMN_3246214	205.62	194.566	184.527	210.428	203.25	196.809	203.444	187.6	164.49	179.289	177.388	200.444	203.567	195.896	187.762	169.979	165.114	133.626	122.209	142.755	159.291	203.087	144.409	162.811	190.064	255.383	170.422	182.837	169.663	274.156	173.527	153.128	200.6	161.58	170.4	0	186.643	175.13	220.932	160.04	196.406	204.905	239.58	184.713	237.792
ILMN_1711102	B3GNT2	Homo sapiens UDP-GlcNAc:betaGal beta-1,3-N-acetylglucosaminyltransferase 2 (B3GNT2), mRNA.	B3GNT-2; B3GN-T1; B3GNT1; BETA3GNT; B3GN-T2; B3GNT	ILMN_1711102	0	239.911	149.834	147.478	145.607	0	0	126.963	127.406	135.159	122.635	0	0	131.335	0	224.424	454.339	282.212	272.887	242.878	197.086	142.86	212.846	216.099	206.322	155.52	0	0	0	142.694	418.319	429.287	278.205	227.998	219.138	201.602	291.749	312.817	142.004	0	0	131.719	0	0	129.723
ILMN_1800082	B3GNT3	Homo sapiens UDP-GlcNAc:betaGal beta-1,3-N-acetylglucosaminyltransferase 3 (B3GNT3), mRNA.	beta3Gn-T3; HP10328; B3GNT-3; B3GN-T3; TMEM3; B3GAL-T8	ILMN_1800082	156.365	151.231	157.025	152.248	144.812	160.228	192.894	140.456	159.598	176.302	171.464	157.307	178.276	156.654	161.816	0	123.397	127.502	135.415	152.782	0	149.808	124.032	126.11	143.888	162.631	185.697	145.841	145.045	147.003	0	0	0	0	0	0	122.917	125.964	136.515	148.846	174.532	131.484	130.672	141.192	146.891
ILMN_1771260	B3GNT4	Homo sapiens UDP-GlcNAc:betaGal beta-1,3-N-acetylglucosaminyltransferase 4 (B3GNT4), mRNA.	B3GN-T4; beta3Gn-T4	ILMN_1771260	135.32	0	0	0	0	0	0	123.214	0	0	0	0	0	0	0	0	0	0	0	0	0	145.84	0	0	0	0	0	0	0	0	0	0	0	0	0	0	0	0	122.746	0	0	0	0	0	0
ILMN_1702609	B3GNT5	Homo sapiens UDP-GlcNAc:betaGal beta-1,3-N-acetylglucosaminyltransferase 5 (B3GNT5), mRNA.	beta3Gn-T5; B3GN-T5	ILMN_1702609	0	124.956	0	0	0	0	0	0	0	0	0	0	0	0	0	0	125.245	0	0	0	0	0	0	0	0	0	0	0	0	0	0	146.387	0	0	0	0	0	0	0	0	0	0	0	0	0
ILMN_1715384	B3GNT6	Homo sapiens UDP-GlcNAc:betaGal beta-1,3-N-acetylglucosaminyltransferase 6 (B3GNT6), mRNA.	iGNT; iGAT; BETA3GNTI	ILMN_1715384	0	0	120.235	121.657	122.337	0	0	0	122.699	0	0	0	0	0	129.972	0	0	0	120.891	0	0	0	0	0	0	125.939	0	0	0	136.841	0	0	0	0	0	0	123.057	125.02	123.51	0	0	0	148.047	0	0
ILMN_1680081	B3GN-T6	Homo sapiens beta-1,3-N-acetylglucosaminyltransferase protein (B3Gn-T6), mRNA.	MGC119336; IMAGE:4907098; MGC119337; MGC119334	ILMN_1680081	0	120.439	122.085	121.078	0	0	0	0	0	0	121.239	0	125.758	127.601	0	0	0	136.997	120.474	0	0	0	124.669	0	0	0	0	0	0	0	0	0	0	0	0	0	121.396	0	0	0	158.399	0	0	0	0
ILMN_1721523	B3GNT7	Homo sapiens UDP-GlcNAc:betaGal beta-1,3-N-acetylglucosaminyltransferase 7 (B3GNT7), mRNA.	beta3GnT7	ILMN_1721523	0	0	0	0	0	0	145.636	0	0	0	0	0	0	122.599	0	0	0	0	0	0	0	0	0	0	0	0	0	0	0	0	0	0	0	0	0	0	0	0	0	0	0	0	0	0	0
ILMN_1741389	B3GNT8	Homo sapiens UDP-GlcNAc:betaGal beta-1,3-N-acetylglucosaminyltransferase 8 (B3GNT8), mRNA.	B3GALT7; BGALT15; beta3Gn-T8	ILMN_1741389	207.36	150.27	183.866	0	131.019	0	119.818	0	0	0	0	0	0	0	0	181.975	170.065	141.247	162.435	124.644	0	131.542	124.264	132.766	0	0	0	0	0	0	188.968	212.009	161.3	176.369	190.939	0	136.82	126.923	130.052	0	0	0	0	0	0
ILMN_1783908	B3GNT9	Homo sapiens UDP-GlcNAc:betaGal beta-1,3-N-acetylglucosaminyltransferase 9 (B3GNT9), mRNA.		ILMN_1783908	0	0	0	0	0	0	0	0	0	0	0	0	0	0	0	0	0	0	0	0	0	0	0	0	0	0	0	0	0	0	0	0	0	0	0	0	0	0	0	0	0	0	122.548	0	0
ILMN_1702817	B3GNTL1	Homo sapiens UDP-GlcNAc:betaGal beta-1,3-N-acetylglucosaminyltransferase-like 1 (B3GNTL1), mRNA.	MGC126253; MGC126256; B3GNT8	ILMN_1702817	140.359	0	0	0	141.353	123.924	121.799	120.093	0	122.381	122.004	124.748	0	122.86	123.221	125.152	0	125.848	120.383	0	0	138.278	123.474	125.036	0	131.396	152.298	0	0	0	130.863	125.479	138.098	141.075	135.073	153.836	119.747	134.379	127.704	0	145.264	131.74	123.873	0	142.319
ILMN_1753271	B4GALNT3	Homo sapiens beta-1,4-N-acetyl-galactosaminyl transferase 3 (B4GALNT3), mRNA.	FLJ16224; B4GalNac-T3; FLJ40362	ILMN_1753271	0	0	0	0	0	0	0	0	0	0	0	0	0	0	0	0	0	0	0	0	0	0	0	123.603	0	0	0	0	0	0	0	0	0	0	0	0	0	0	0	0	0	0	0	0	0
ILMN_1796663	B4GALNT4	Homo sapiens beta-1,4-N-acetyl-galactosaminyl transferase 4 (B4GALNT4), mRNA.	Beta4GalNAc-T4; FLJ25045; NGalNAc-T1	ILMN_1796663	0	121.745	119.026	121.498	0	0	120.314	0	0	124.565	131.058	126.417	147.416	121.051	125.394	127.321	0	0	0	0	0	0	0	0	0	128.46	0	131.194	0	0	0	0	0	0	122.982	0	118.137	0	0	0	0	0	134.105	136.045	125.558
ILMN_1766221	B4GALT1	Homo sapiens UDP-Gal:betaGlcNAc beta 1,4- galactosyltransferase, polypeptide 1 (B4GALT1), mRNA.	MGC50983; GT1; beta4Gal-T1; GTB; B4GAL-T1; GGTB2; DKFZp686N19253	ILMN_1766221	1463.85	441.075	517.739	652.113	423.098	1101.91	1044.37	780.655	321.999	402.274	368.539	317.874	532.587	435.491	444.69	682.135	650.016	517.985	506.222	661.591	746.576	567.122	571.158	547.201	676.571	1020.39	690.435	587.696	697.285	723.199	367.094	353.31	329.136	321.1	349.002	412.841	433.763	529.527	489.662	504.719	466.762	686.494	561.021	644.424	573.87
ILMN_1753755	B4GALT2a	Homo sapiens UDP-Gal:betaGlcNAc beta 1,4- galactosyltransferase, polypeptide 2 (B4GALT2), transcript variant 2, mRNA.	beta4Gal-T2; B4Gal-T3; B4Gal-T2	ILMN_1753755	160.022	127.771	122.888	153.164	146.607	172.638	185.38	159.163	147.277	149.401	172.793	163.472	173.969	164.067	160.394	0	0	0	128.324	0	144.124	145.364	157.72	139.217	126.726	152.16	176.411	124.423	159.971	127.654	0	0	0	135.877	0	0	135.859	141.381	165.128	142.166	154.629	154.927	139.589	166.482	140.411
ILMN_1806508	B4GALT2b	Homo sapiens UDP-Gal:betaGlcNAc beta 1,4- galactosyltransferase, polypeptide 2 (B4GALT2), transcript variant 2, mRNA.	beta4Gal-T2; B4Gal-T3; B4Gal-T2	ILMN_1806508	0	0	0	0	120.851	0	123.3	0	121.787	0	0	0	137.494	0	0	120.977	0	0	0	131.289	0	128.371	0	130.165	126.401	0	0	128.11	0	124.204	0	0	0	0	128.683	0	0	0	131.121	0	0	0	124.243	127.578	124.835
ILMN_1692267	B4GALT3	Homo sapiens UDP-Gal:betaGlcNAc beta 1,4- galactosyltransferase, polypeptide 3 (B4GALT3), mRNA.	beta4Gal-T3	ILMN_1692267	408.745	421.648	453.995	490.937	398.97	489.107	559.995	503.068	506.355	434.72	508.868	596.649	543.364	517.258	537.264	342.689	418.54	383.291	351.617	409.745	363.577	424.938	495.11	445.266	635.527	468.508	480.839	501.008	537.748	600.117	287.988	255.336	282.013	396.204	388.02	405.849	422.907	446.628	657.66	646.635	553.921	835.627	721.296	555.212	667.636
ILMN_1661500	B4GALT4a	Homo sapiens UDP-Gal:betaGlcNAc beta 1,4- galactosyltransferase, polypeptide 4 (B4GALT4), transcript variant 2, mRNA.	B4Gal-T4; beta4Gal-T4	ILMN_1661500	219.439	158.783	196.02	194.621	188.834	186.904	214.512	184.749	237.281	226.353	197.309	209.351	214.79	204.928	165.296	219.226	193.335	160.603	172.29	199.317	186.795	221.245	195.106	167.336	235.462	286.74	185.86	170.922	202.579	175.146	176.427	190.558	199.123	191.333	205.548	0	198.41	166.669	196.49	148.446	162.916	165.858	165.687	170.208	175.728
ILMN_2380688	B4GALT4b	Homo sapiens UDP-Gal:betaGlcNAc beta 1,4- galactosyltransferase, polypeptide 4 (B4GALT4), transcript variant 2, mRNA.	B4Gal-T4; beta4Gal-T4	ILMN_2380688	0	0	0	120.988	121.022	0	0	0	126.699	148.907	125.484	159.125	0	122.907	0	0	0	0	0	0	0	0	122.924	0	0	131.602	0	0	0	0	0	0	0	0	0	0	0	0	0	0	0	0	0	0	0
ILMN_1685824	B4GALT5	Homo sapiens UDP-Gal:betaGlcNAc beta 1,4- galactosyltransferase, polypeptide 5 (B4GALT5), mRNA.	beta4Gal-T5; BETA4-GALT-IV; B4Gal-T5; gt-V; beta4GalT-V	ILMN_1685824	461.499	1291.6	899.962	321.37	293.461	162.691	175.605	238.66	223.145	151.722	237.432	154.576	161.252	177.103	176.147	1659.35	2338.54	1378.06	1459.87	744.473	956.433	248.991	550.484	529.294	413.157	248.848	202.551	162.754	167.588	177.954	2213.43	1929.85	2640.13	2046.77	1920.59	1265.82	1113.41	1188.35	293.536	250.237	202.302	225.664	232.603	187.095	207.259
ILMN_1732555	B4GALT6	Homo sapiens UDP-Gal:betaGlcNAc beta 1,4- galactosyltransferase, polypeptide 6 (B4GALT6), mRNA.	beta4Gal-T6; B4Gal-T6	ILMN_1732555	0	0	0	0	0	0	0	0	0	0	0	0	0	0	0	0	0	0	123.38	0	0	0	0	0	0	0	0	0	0	0	0	0	0	0	0	0	0	0	0	0	0	0	0	0	0
ILMN_1663541	B4GALT7	Homo sapiens xylosylprotein beta 1,4-galactosyltransferase, polypeptide 7 (galactosyltransferase I) (B4GALT7), mRNA.	B4GAL-T7; XGALT1; XGPT1; XGALT-1; beta4Gal-T7	ILMN_1663541	338.302	222.847	237.246	248.514	214.622	259.011	293.729	249.231	215.627	255.115	233.618	268.026	267.048	249.715	256.241	306.749	256.552	273.418	216.239	264.287	257.605	246.805	235.924	214.559	246.966	254.342	231.896	265.012	299.099	264.156	273.254	218.607	368.934	423.002	449.86	266.931	273.812	282.268	271.16	278.409	307.647	286.641	322.229	251.726	293.289
ILMN_1666545	GCNT1	Homo sapiens glucosaminyl (N-acetyl) transferase 1, core 2 (beta-1,6-N-acetylglucosaminyltransferase) (GCNT1), transcript variant 4, mRNA.	NACGT2; C2GNT; C2GNT1; MGC126335; G6NT; C2GNT-L; MGC126336; NAGCT2	ILMN_1666545	146.129	151.419	173.617	212.866	211.752	193.278	191.512	181.653	207.444	261.842	245.512	261.385	319.649	286.678	281.007	138.312	149.631	147.891	151.567	187.745	147.036	148.433	164.579	156.642	209.957	211.626	242.765	265.584	297.663	338.951	153.682	156.739	157.399	140.313	135.627	0	154.888	147.15	203.696	169.16	227.283	223.116	245.738	262.252	301.764
ILMN_1653174	GCNT2a	Homo sapiens glucosaminyl (N-acetyl) transferase 2, I-branching enzyme (I blood group) (GCNT2), transcript variant 3, mRNA.	MGC163396; CCAT; GCNT5; bA421M1.1; IGNT; bA360O19.2; NAGCT1; ULG3; GCNT2C; NACGT1; II	ILMN_1653174	0	0	0	0	0	0	0	0	0	0	0	0	0	0	0	0	0	0	0	0	0	0	0	0	0	0	0	0	0	0	0	0	0	0	0	0	0	0	0	0	0	0	0	0	0
ILMN_1666986	GCNT2b	Homo sapiens glucosaminyl (N-acetyl) transferase 2, I-branching enzyme (GCNT2), transcript variant 1, mRNA.	GCNT5; AIGnT; bA421M1.1; IGNT; bA360O19.2; NAGCT1; CIGnT; BIGnT; ULG3; NACGT1; II	ILMN_1666986	0	0	0	0	0	0	0	0	0	0	0	0	0	0	0	119.853	0	0	0	0	0	0	121.346	0	0	0	0	0	0	0	0	0	0	0	0	0	0	0	0	0	0	0	0	0	0
ILMN_1680390	GCNT2c	Homo sapiens glucosaminyl (N-acetyl) transferase 2, I-branching enzyme (I blood group) (GCNT2), transcript variant 2, mRNA.	MGC163396; CCAT; GCNT5; bA421M1.1; IGNT; bA360O19.2; NAGCT1; ULG3; GCNT2C; NACGT1; II	ILMN_1680390	298.92	241.56	290.386	322.006	273.949	278.034	365.408	291.946	302.28	286.792	279.466	255.593	289.648	279.016	262.207	231.261	209.095	223.148	246.57	303.512	238.541	300.66	287.376	264.803	290.289	267.695	307.443	254.169	360.814	309.92	162.198	152.713	180.274	172.799	191.562	188.455	237.713	234.502	320.11	347.63	336.425	302.388	355.06	338.598	356.944
ILMN_1712082	GCNT3	Homo sapiens glucosaminyl (N-acetyl) transferase 3, mucin type (GCNT3), mRNA.	C2/4GnT; GnT-M; C2GnT-M; C2GnT2	ILMN_1712082	165.623	0	244.569	497.76	468.398	531.689	650.878	595.5	565.596	547.397	560.048	545.73	425.584	456.249	445.555	148.156	151.98	257.67	265.694	502.015	336.606	518.74	591.718	630.75	531.652	657.127	980.049	992.792	1005.21	816.66	0	0	0	0	0	0	449.465	418.123	976.278	924.386	1312.88	985.843	1092.24	863.88	968.493
ILMN_3236182	GCNT4	Homo sapiens glucosaminyl (N-acetyl) transferase 4, core 2 (beta-1,6-N-acetylglucosaminyltransferase) (GCNT4), mRNA.		ILMN_3236182	0	0	0	0	0	0	0	0	0	0	0	0	0	0	0	0	0	0	0	0	0	0	0	126.689	0	0	0	0	0	0	0	0	0	0	0	0	0	0	0	0	0	0	0	0	0
ILMN_3266787	GCNT6	PREDICTED: Homo sapiens glucosaminyl (N-acetyl) transferase 6 (GCNT6), mRNA.		ILMN_3266787	128.845	0	0	0	0	0	122.884	127.909	0	0	0	0	121.6	0	122.839	0	119.91	0	0	0	0	0	0	0	0	0	0	0	0	0	0	0	0	0	0	0	120.524	0	0	0	0	0	0	0	0
ILMN_2276758	POFUT1a	Homo sapiens protein O-fucosyltransferase 1 (POFUT1), transcript variant 1, mRNA.	O-Fuc-T; O-FUT; FUT12; O-FucT-1; MGC2482; KIAA0180	ILMN_2276758	4968.79	2782.88	2442.33	968.714	2177.26	2171.71	1840.6	1059.27	783.509	634.401	970.538	882.898	1445.7	1395.93	960.369	3432.08	3232.27	2590.42	3181.2	3706.64	3817.08	1174.2	854.311	897.076	1019.86	1303.79	825.794	523.752	1085.88	558.541	3315.26	3920.58	4692.54	3799.67	3375.44	8445.34	1015.95	1395.82	615.106	623.695	692.096	561.411	640.223	1313.9	993.91
ILMN_1776076	POFUT1b	Homo sapiens protein O-fucosyltransferase 1 (POFUT1), transcript variant 1, mRNA.	O-Fuc-T; O-FUT; FUT12; O-FucT-1; MGC2482; KIAA0180	ILMN_1776076	170.163	162.23	165.622	170.3	172.296	185.324	171.264	156.269	180.632	162.715	180.101	204.311	206.173	189.249	178.689	173.424	182.351	198.755	162	170.444	190.345	209.695	162.381	165.324	219.731	190.589	219.705	176.317	197.848	192.592	166.915	173.593	185.872	182.613	180.685	158.959	166.308	174.474	191.278	179.265	171.457	188.513	225.795	183.877	196.739
ILMN_1782870	POFUT1c	Homo sapiens protein O-fucosyltransferase 1 (POFUT1), transcript variant 2, mRNA.	O-Fuc-T; O-FUT; FUT12; O-FucT-1; MGC2482; KIAA0180	ILMN_1782870	0	0	0	0	0	0	0	0	0	0	0	0	0	0	0	0	0	0	0	0	0	0	0	0	0	0	0	0	0	0	0	0	0	0	0	0	0	0	0	0	0	0	0	0	0
ILMN_2247360	POFUT1d	Homo sapiens protein O-fucosyltransferase 1 (POFUT1), transcript variant 2, mRNA.	O-Fuc-T; O-FUT; FUT12; O-FucT-1; MGC2482; KIAA0180	ILMN_2247360	0	0	0	0	0	0	0	0	0	0	0	0	0	0	0	0	0	0	0	0	0	0	0	0	0	0	0	0	0	0	0	0	0	0	0	0	0	0	0	0	0	0	0	0	0
ILMN_1775823	POFUT2a	Homo sapiens protein O-fucosyltransferase 2 (POFUT2), transcript variant 3, mRNA.	C21orf80; FUT13	ILMN_1775823	191.91	209.539	239.937	171.331	154.408	167.206	166.487	161.457	182.814	171.973	169.403	169.249	182.404	194.085	168.521	233.746	224.109	190.88	178.85	231.588	182.476	184.029	183.155	180.6	222.991	175.1	204.678	160.203	146.884	198.014	248.68	259.049	240.892	255.937	283.132	220.997	178.16	187.119	187.829	165.228	169.033	180.079	188.891	177.933	210.404
ILMN_1701482	POFUT2b	Homo sapiens protein O-fucosyltransferase 2 (POFUT2), transcript variant 1, mRNA.	C21orf80; FUT13	ILMN_1701482	0	0	117.867	120.049	0	132.977	134.181	0	132	129.296	136.975	150.874	128.604	122.266	149.787	0	0	0	0	127.745	0	0	123.001	0	0	123.68	0	0	128.949	133.324	127.539	129.533	134.687	0	126.175	141.639	119.071	0	124.973	0	152.858	145.278	125.712	144.419	138.361
ILMN_2376667	POFUT2c	Homo sapiens protein O-fucosyltransferase 2 (POFUT2), transcript variant 3, mRNA.	C21orf80; FUT13	ILMN_2376667	159.093	161.76	164.867	148.279	124.455	125.762	136.36	140.811	146.369	125.854	133.624	139.381	145.215	140.023	129.401	205.575	210.069	172.11	178.794	207.634	160.419	145.439	133.188	127.745	158.976	149.71	0	0	139.001	141.364	175.71	225.618	181.188	191.238	224.644	135.559	156.975	144.233	138.517	0	0	137.652	146.746	134.88	125.381
ILMN_1725683	FUT10	Homo sapiens fucosyltransferase 10 (alpha (1,3) fucosyltransferase) (FUT10), mRNA.	MGC11141	ILMN_1725683	0	0	0	0	0	0	130.499	0	0	119.835	0	0	0	121.097	0	0	0	0	0	0	0	0	0	0	0	0	0	0	0	0	0	0	0	0	0	0	0	0	0	0	0	0	0	0	0
ILMN_1678862	FUT11	Homo sapiens fucosyltransferase 11 (alpha (1,3) fucosyltransferase) (FUT11), mRNA.	MGC33202; MGC119339; MGC119338	ILMN_1678862	126.679	127.534	118.186	119.254	0	0	0	124.066	127.326	122.349	119.265	126.038	121.115	0	0	127.793	0	0	123.527	123.974	0	0	131.98	0	0	0	144.817	0	128.925	0	0	150.74	131.843	0	141.878	0	118.709	0	0	0	0	0	0	0	0
ILMN_1794659	FUT2	Homo sapiens fucosyltransferase 2 (secretor status included) (FUT2), transcript variant 2, mRNA.	sej; Se2; SE	ILMN_1794659	238.803	280.978	248.885	265.5	229.201	221.149	212.042	176.48	246.124	241.177	236.727	257.946	245.837	200.5	248.536	152.25	134.159	135.097	122.847	146.246	0	183.16	150.655	133.696	161.49	176.231	152.373	141.972	149.191	147.271	0	0	0	0	0	0	148.099	0	187.452	147.647	173.94	191.303	222.452	214.478	204.656
ILMN_1653358	FUT3	Homo sapiens fucosyltransferase 3 (galactoside 3(4)-L-fucosyltransferase, Lewis blood group) (FUT3), transcript variant 4, mRNA.	CD174; MGC131739; Les; FucT-III; FT3B; LE	ILMN_1653358	182.33	191.475	156.423	186.951	147.713	210.033	233.621	167.291	181.176	161.274	203.068	180.547	259.008	251.031	197.433	124.939	126.296	0	121.84	200.56	0	171.791	154.269	146.545	146.378	227.66	179.664	126.484	178.186	192.345	0	0	0	0	0	0	138.291	0	175.928	142.749	146.63	179.713	166.258	204.135	161.864
ILMN_1792072	FUT4	Homo sapiens fucosyltransferase 4 (alpha (1,3) fucosyltransferase, myeloid-specific) (FUT4), mRNA.	FCT3A; ELFT; FUC-TIV; CD15	ILMN_1792072	138.658	161.408	133.036	121.313	125.369	0	0	0	0	0	0	0	0	0	0	310.524	318.369	243.972	227.728	146.037	176.592	0	157.821	150.568	0	122.388	0	0	0	0	251.074	268.914	330.2	255.127	253.512	162.784	211.478	209.167	0	0	0	0	125.796	0	0
ILMN_2312228	FUT6a	Homo sapiens fucosyltransferase 6 (alpha (1,3) fucosyltransferase) (FUT6), transcript variant 1, mRNA.	FLJ40754; FT1A	ILMN_2312228	268.859	176.755	173.907	157.537	154.364	180.896	179.811	148.79	144.225	141.569	158.115	152.821	177.285	151.584	171.324	153.907	139.433	142.623	133.46	178.793	186.286	132.067	122.037	127.261	126.744	150.051	0	0	141.994	0	129.267	167.68	175.95	152.433	146.48	198.502	125.573	0	123.206	0	0	129.845	131.688	163.562	0
ILMN_1761275	FUT6b	Homo sapiens fucosyltransferase 6 (alpha (1,3) fucosyltransferase) (FUT6), transcript variant 1, mRNA.	FLJ40754; FT1A	ILMN_1761275	170.751	155.973	189.902	215.467	190.055	192.323	198.909	163.606	196.602	218.219	240.717	286.938	286.552	269.41	303.481	131.356	136.23	129.15	147.49	199.454	0	246.164	197.077	189.036	247.623	317.076	265.082	239.497	223.561	246.254	0	0	0	0	136.095	0	146.924	169.695	264.648	225.185	246.787	245.09	248.592	272.647	248.046
ILMN_1724236	FUT7	Homo sapiens fucosyltransferase 7 (alpha (1,3) fucosyltransferase) (FUT7), mRNA.		ILMN_1724236	0	0	0	0	0	0	0	0	0	0	0	0	0	0	0	0	0	0	0	0	0	0	0	0	0	0	0	0	0	0	0	0	130.953	0	0	0	121.627	0	0	0	0	0	0	0	0
ILMN_1741422	FUT8	Homo sapiens fucosyltransferase 8 (alpha (1,6) fucosyltransferase) (FUT8), transcript variant 3, mRNA.	MGC26465	ILMN_1741422	0	0	119.491	0	0	0	0	0	0	0	0	0	0	0	0	0	126.779	0	0	0	0	0	0	0	0	0	0	0	0	0	0	0	0	0	129.857	0	0	0	0	0	0	0	0	0	0
ILMN_1878007	FUT9a	Homo sapiens fucosyltransferase 9 (alpha (1,3) fucosyltransferase) (FUT9), mRNA.	Fuc-TIX	ILMN_1878007	0	0	0	0	0	0	0	0	0	0	0	0	0	0	0	0	0	0	0	0	0	0	0	0	0	0	0	0	0	0	0	0	0	0	0	0	0	0	0	131.526	0	0	0	0	0
ILMN_1705352	FUT9b	Homo sapiens fucosyltransferase 9 (alpha (1,3) fucosyltransferase) (FUT9), mRNA.	Fuc-TIX	ILMN_1705352	0	0	0	0	0	0	0	0	0	0	0	0	0	0	0	0	0	0	0	0	0	0	0	0	0	0	0	0	0	0	0	0	134.533	0	0	0	0	0	0	0	0	0	0	0	0
ILMN_1683313	ST3GAL1a	Homo sapiens ST3 beta-galactoside alpha-2,3-sialyltransferase 1 (ST3GAL1), transcript variant 1, mRNA.	Gal-NAc6S; ST3O; ST3GalA; SIATFL; ST3GalA.1; 1; ST3GalIA; SIAT4A; MGC9183	ILMN_1683313	402.609	299.207	295.166	238.285	193.731	237.618	240.157	205.773	198.131	170.422	166.944	143.748	150.124	149.368	155.985	583.458	525.868	385.557	395.017	301.999	324.367	238.495	279.253	288.769	247.55	194.612	156.251	162.02	146.903	147.927	681.948	612.977	713.764	691.51	937.335	563.788	340.14	293.7	213.698	223.116	198.197	172.394	150.886	174.46	166.023
ILMN_2267135	ST3GAL1b	Homo sapiens ST3 beta-galactoside alpha-2,3-sialyltransferase 1 (ST3GAL1), transcript variant 1, mRNA.	Gal-NAc6S; ST3O; ST3GalA; SIATFL; ST3GalA.1; 1; ST3GalIA; SIAT4A; MGC9183	ILMN_2267135	0	0	0	0	0	0	0	0	0	0	0	136.833	0	0	0	0	120.372	0	0	0	0	0	0	0	0	0	0	0	138.277	0	0	142.103	139.972	138.284	134.837	141.366	123.246	137.087	0	132.285	0	0	123.981	0	0
ILMN_1714165	ST3GAL2	Homo sapiens ST3 beta-galactoside alpha-2,3-sialyltransferase 2 (ST3GAL2), mRNA.	SIAT4B; Gal-NAc6S; ST3GalA.2; ST3GALII	ILMN_1714165	142.572	121.249	123.786	0	0	0	0	0	0	0	0	0	0	0	0	139.476	133.278	143.449	135.082	0	0	0	0	0	0	124.513	0	0	0	0	136.454	137.527	170.653	185.575	171.568	164.574	121.077	0	0	0	0	0	0	0	0
ILMN_2350315	ST3GAL3a	Homo sapiens ST3 beta-galactoside alpha-2,3-sialyltransferase 3 (ST3GAL3), transcript variant 8, mRNA.	ST3Gal III; ST3N; ST3GalIII; ST3GALII; SIAT6	ILMN_2350315	122.615	0	121.278	0	0	0	127.321	0	0	0	0	0	125.036	0	0	0	0	0	0	0	0	134.099	0	145.507	0	0	0	125.767	0	124.444	0	122.847	0	0	126.172	0	0	0	0	0	144.527	130.457	0	0	126.243
ILMN_1699472	ST3GAL3b	Homo sapiens ST3 beta-galactoside alpha-2,3-sialyltransferase 3 (ST3GAL3), transcript variant 5, mRNA.	ST3Gal III; ST3N; ST3GalIII; ST3GALII; SIAT6	ILMN_1699472	169.441	135.687	123.872	126.944	125.702	0	162.481	140.447	126.81	119.793	125.131	127.647	0	137.655	132.198	151.625	129.332	129.447	120.545	130.362	0	0	135.739	0	138.127	125.156	0	138.051	0	0	129.184	147.378	161.754	155.392	166.182	164.865	142.008	137.096	155.582	140.954	151.649	167.447	127.639	126.483	151.624
ILMN_2204545	ST3GAL4	Homo sapiens ST3 beta-galactoside alpha-2,3-sialyltransferase 4 (ST3GAL4), mRNA.	NANTA3; ST3GalIV; CGS23; ST3Gal IV; SIAT4; SAT3; FLJ11867; SIAT4C; STZ	ILMN_2204545	0	0	0	0	0	0	0	0	0	0	0	0	0	0	0	0	0	0	0	0	0	0	0	0	0	0	0	0	0	0	0	139.283	136.125	0	0	0	0	0	0	0	0	0	0	0	0
ILMN_2388701	ST3GAL5a	Homo sapiens ST3 beta-galactoside alpha-2,3-sialyltransferase 5 (ST3GAL5), transcript variant 2, mRNA.	SIAT9; ST3GalV; SIATGM3S	ILMN_2388701	151.459	139.06	127.182	120.541	0	0	0	0	0	0	0	0	132.268	122.058	0	245.85	232.395	178.438	197.823	142.849	205.476	0	140.501	148.494	127.643	122.179	0	0	0	0	214.956	199.686	222.677	242.306	241.616	202.633	172.571	155.021	0	0	0	0	128.016	0	0
ILMN_1713496	ST3GAL5b	Homo sapiens ST3 beta-galactoside alpha-2,3-sialyltransferase 5 (ST3GAL5), transcript variant 2, mRNA.	SIAT9; ST3GalV; SIATGM3S	ILMN_1713496	198.605	211.863	179.238	123.95	136.401	140.061	137.847	142.281	126.326	143.529	132.937	121.442	130.335	122.284	131.665	346.604	352.884	231.992	246.487	207.062	213.122	139.339	196.678	192.75	148.371	131.316	0	138.923	134.442	159.953	278.969	313.527	364.4	286.63	364.163	309.239	236.625	228.141	142.311	151.094	133.22	135.882	131.528	128.345	125.452
ILMN_1781560	ST3GAL6	Homo sapiens ST3 beta-galactoside alpha-2,3-sialyltransferase 6 (ST3GAL6), mRNA.	ST3GALVI; SIAT10	ILMN_1781560	153.744	165.207	133.436	117.96	132.358	0	0	0	0	0	0	0	0	0	0	245.172	255.459	189.615	187.252	166.412	145.036	0	138.364	139.922	127.567	0	0	0	0	0	283.655	234.259	254.542	262.5	324.401	172.925	188.635	186.63	0	0	0	0	0	0	0
ILMN_2384496	ST6GAL1a	Homo sapiens ST6 beta-galactosamide alpha-2,6-sialyltranferase 1 (ST6GAL1), transcript variant 1, mRNA.	SIAT1; ST6GalI; CD75; ST6Gal I; MGC48859	ILMN_2384496	0	0	124.654	124.97	131.94	134.61	133.753	142.857	124.459	137.527	133.634	130.481	0	0	0	0	0	0	0	0	0	0	0	122.436	133.909	139.327	0	0	0	0	0	0	0	0	0	0	0	0	0	0	0	0	0	0	0
ILMN_1756501	ST6GAL1b	Homo sapiens ST6 beta-galactosamide alpha-2,6-sialyltranferase 1 (ST6GAL1), transcript variant 2, mRNA.	ST6Gal I; SIAT1; ST6GalI; MGC48859; CD75	ILMN_1756501	199.735	429.978	653.081	901.678	793.805	791.383	761.534	445.526	931.545	817.425	811.328	843.957	574.171	615.186	673.517	238.294	256.209	260.118	249.074	211.439	269.101	272.239	430.452	376.843	600.523	566.02	384.925	455.612	327.417	328.605	248.92	277.24	237.249	196.797	229.671	177.402	351.368	337.657	586.253	562.203	640.274	578.498	490.874	565.071	482.438
ILMN_1653120	ST6GAL1c	Homo sapiens ST6 beta-galactosamide alpha-2,6-sialyltranferase 1 (ST6GAL1), transcript variant 2, mRNA.	ST6Gal I; SIAT1; ST6GalI; MGC48859; CD75	ILMN_1653120	130.21	0	118.895	0	0	0	0	0	0	0	122.268	124.091	0	0	0	0	0	0	0	0	0	0	0	0	0	0	0	0	0	0	0	0	0	0	0	0	0	0	0	0	0	0	0	0	0
ILMN_1772951	ST6GALNAC1	Homo sapiens ST6 (alpha-N-acetyl-neuraminyl-2,3-beta-galactosyl-1, 3)-N-acetylgalactosaminide alpha-2,6-sialyltransferase 1 (ST6GALNAC1), mRNA.	SIAT7A; ST6GalNAcI; HSY11339	ILMN_1772951	0	0	0	0	0	0	0	0	0	0	0	0	0	0	0	0	0	0	0	0	0	0	0	0	0	0	0	0	0	0	0	0	0	0	0	0	0	0	0	0	0	0	0	0	0
ILMN_1658706	ST6GALNAC2	Homo sapiens ST6 (alpha-N-acetyl-neuraminyl-2,3-beta-galactosyl-1, 3)-N-acetylgalactosaminide alpha-2,6-sialyltransferase 2 (ST6GALNAC2), mRNA.	SIATL1; STHM; ST6GalNAII; SIAT7B; SIAT7	ILMN_1658706	217.989	156.897	169.688	138.841	143.327	137.712	147.363	140.782	202.393	194.839	185.576	253.754	249.88	191.177	200.452	242.101	198.17	175.303	168.233	187.068	156.107	148.022	158.497	138.648	250.425	194.276	204.112	200.243	225.677	223.15	211.153	216.954	276.037	213.998	241.527	231.515	177.934	183.848	211.026	214.233	198.48	170.713	209.192	213.572	201.165
ILMN_2127379	ST6GALNAC3a	Homo sapiens ST6 (alpha-N-acetyl-neuraminyl-2,3-beta-galactosyl-1, 3)-N-acetylgalactosaminide alpha-2,6-sialyltransferase 3 (ST6GALNAC3), mRNA.	SIAT7C; ST6GALNACIII; PRO7177	ILMN_2127379	123.826	0	0	0	0	124.238	0	0	0	132.998	0	0	0	0	0	0	0	0	0	0	0	0	0	0	0	0	0	0	0	0	0	0	0	0	0	0	0	0	0	0	0	0	0	0	0
ILMN_1779061	ST6GALNAC3b	Homo sapiens ST6 (alpha-N-acetyl-neuraminyl-2,3-beta-galactosyl-1, 3)-N-acetylgalactosaminide alpha-2,6-sialyltransferase 3 (ST6GALNAC3), mRNA.	SIAT7C; ST6GALNACIII; PRO7177	ILMN_1779061	0	0	0	0	0	0	0	0	122.766	0	0	0	0	0	0	0	0	0	120.187	0	0	0	0	126.222	125.712	0	147.582	0	0	125.615	0	0	0	0	0	0	0	122.69	128.044	0	0	0	0	0	0
ILMN_1687857	ST6GALNAC4a	Homo sapiens ST6 (alpha-N-acetyl-neuraminyl-2,3-beta-galactosyl-1, 3)-N-acetylgalactosaminide alpha-2,6-sialyltransferase 4 (ST6GALNAC4), transcript variant 1, mRNA.	SIAT7D; SIAT3C; ST6GALNACIV	ILMN_1687857	513.405	360.91	446.618	444.369	360.306	549.241	630.092	524.171	429.742	293.079	400.521	357.169	381.131	322.912	385.813	299.216	302.693	251.18	314.484	289.031	261.275	474.504	386.178	385.478	275.177	389.27	276.788	361.677	285.071	350.945	169.544	229.286	191.222	232.581	251.456	236.323	330.472	297.195	451.665	424.344	346.591	396.581	360.574	486.362	311.018
ILMN_2297453	ST6GALNAC4b	Homo sapiens ST6 (alpha-N-acetyl-neuraminyl-2,3-beta-galactosyl-1, 3)-N-acetylgalactosaminide alpha-2,6-sialyltransferase 4 (ST6GALNAC4), transcript variant 1, mRNA.	SIAT7D; SIAT3C; ST6GALNACIV	ILMN_2297453	122.872	122.515	118.087	127.197	0	131.922	129.373	120.204	0	0	0	0	121.686	123.043	121.484	0	0	127.301	121.405	0	0	0	124.173	129.76	124.403	0	0	133.916	0	125.184	138.026	131.659	139.383	0	129.597	0	121.331	134.779	122.382	0	135.553	127.974	0	0	132.013
ILMN_2413064	ST6GALNAC4c	Homo sapiens ST6 (alpha-N-acetyl-neuraminyl-2,3-beta-galactosyl-1, 3)-N-acetylgalactosaminide alpha-2,6-sialyltransferase 4 (ST6GALNAC4), transcript variant 1, mRNA.	SIAT7D; SIAT3C; ST6GALNACIV	ILMN_2413064	496.527	437.827	509.06	604.781	443.599	713.764	814.529	474.943	484.611	375.654	434.942	434.702	416.863	421.615	470.626	256.02	274.705	376.496	304.326	332.791	312.8	502.853	432.023	438.498	309.941	427.143	315.758	430.383	434.23	397.154	247.746	224.933	157.019	244.671	240.293	269.329	389.764	333.099	506.056	518.112	447.577	482.878	437.46	535.352	352.847
ILMN_1691736	ST6GALNAC6	Homo sapiens ST6 (alpha-N-acetyl-neuraminyl-2,3-beta-galactosyl-1, 3)-N-acetylgalactosaminide alpha-2,6-sialyltransferase 6 (ST6GALNAC6), mRNA.	RP11-203J24.3; ST6GALNACVI; SIAT7F	ILMN_1691736	288.927	212.111	218.005	190.825	161.744	188.379	214.773	175.511	204.754	222.679	218.836	267.842	289.164	283.295	311.705	207.093	174.728	188.955	181.579	189.2	180.661	189.728	183.089	165.982	280.331	341.517	282.019	302.267	257.225	308.249	191.619	171.486	211.698	171.917	199.368	217.795	188.587	193.846	269.764	268.947	277.678	310.122	306.875	285.205	292.926
ILMN_1803977	GALNT1	Homo sapiens UDP-N-acetyl-alpha-D-galactosamine:polypeptide N-acetylgalactosaminyltransferase 1 (GalNAc-T1) (GALNT1), mRNA.	GALNAC-T1	ILMN_1803977	186.983	207.771	273.754	325.154	265.434	256.707	225.549	218.273	231.334	338.396	253.579	244.438	250.834	190.488	207.28	169.192	148.932	152.482	165.434	134.182	154.935	164.612	186.929	170.701	193.437	187.745	181.704	166.599	210.459	219.271	235.242	206.972	176.688	192.009	171.45	161.856	184.034	161.4	173.403	163.804	170.544	171.425	159.814	174.839	212.812
ILMN_1662556	GALNT10a	Homo sapiens UDP-N-acetyl-alpha-D-galactosamine:polypeptide N-acetylgalactosaminyltransferase 10 (GalNAc-T10) (GALNT10), transcript variant 1, mRNA.	GalNAcT10; FLJ00205; FLJ11715; pp-GalNAc-T10; DKFZp586H0623	ILMN_1662556	0	0	0	0	0	0	0	0	0	0	0	0	0	0	0	0	0	0	0	0	0	0	0	0	0	0	0	0	0	0	0	0	0	0	0	0	0	0	0	0	0	0	0	0	0
ILMN_1681984	GALNT10b	Homo sapiens UDP-N-acetyl-alpha-D-galactosamine:polypeptide N-acetylgalactosaminyltransferase 10 (GalNAc-T10) (GALNT10), transcript variant 2, mRNA.	GalNAcT10; FLJ00205; FLJ11715; pp-GalNAc-T10; DKFZp586H0623	ILMN_1681984	183.945	249.185	146.896	157.569	142.958	0	130.438	122.828	138.304	136.154	159.52	140.946	132.846	150.662	133.928	182.041	231.246	211.366	172.163	144.056	157.968	0	146.335	124.651	141.445	130.585	141.61	156.7	144.084	137.95	171.228	168.444	142.251	0	152.295	0	155.796	125.604	157.711	146.067	136.661	0	0	0	130.397
ILMN_1651819	GALNT11	Homo sapiens UDP-N-acetyl-alpha-D-galactosamine:polypeptide N-acetylgalactosaminyltransferase 11 (GalNAc-T11) (GALNT11), mRNA.	FLJ21634; MGC71630	ILMN_1651819	315.272	402.77	378.341	403.193	350.181	322.806	344.571	335.041	386.385	411.047	443.068	420.483	401.122	397.028	421.315	416.874	404.787	354.033	326.528	335.974	305.926	365.512	343.049	337.399	452.434	445.179	386.006	432.58	422.625	415.312	348.109	327.947	287.944	340.947	329.133	290.168	305.169	298.819	397.61	350.603	337.033	334.172	354.593	297.275	368.258
ILMN_1735157	GALNT12	Homo sapiens UDP-N-acetyl-alpha-D-galactosamine:polypeptide N-acetylgalactosaminyltransferase 12 (GalNAc-T12) (GALNT12), mRNA.	GalNAc-T12; FLJ21212	ILMN_1735157	0	121.072	117.831	0	0	0	0	124.702	120.3	0	0	0	0	0	0	130.395	139.726	0	131.272	0	0	0	131.797	0	0	0	0	0	0	0	144.713	141.026	153.502	0	128.249	0	129.802	0	0	0	0	0	0	0	0
ILMN_1738869	GALNT13	Homo sapiens UDP-N-acetyl-alpha-D-galactosamine:polypeptide N-acetylgalactosaminyltransferase 13 (GalNAc-T13) (GALNT13), mRNA.	FLJ16031; MGC119459; GalNAc-T13; MGC119461; WUGSC:H_NH0187G20.1; H_NH0187G20.1; FLJ41157; KIAA1918	ILMN_1738869	0	0	0	0	0	125.605	0	0	0	0	0	0	0	0	0	0	0	0	0	0	0	0	0	0	0	0	0	0	0	0	0	0	0	0	0	0	0	0	0	143.265	0	126.839	0	0	0
ILMN_1722524	GALNT14	Homo sapiens UDP-N-acetyl-alpha-D-galactosamine:polypeptide N-acetylgalactosaminyltransferase 14 (GalNAc-T14) (GALNT14), mRNA.	FLJ12691; GalNac-T14; GalNac-T10; GALNT15; FLJ13977	ILMN_1722524	0	0	0	0	0	0	0	0	0	0	0	0	0	0	0	0	0	0	0	0	0	0	0	0	0	0	0	0	0	0	0	0	0	0	0	0	0	0	0	0	0	0	0	0	0
ILMN_1814606	GALNT2	Homo sapiens UDP-N-acetyl-alpha-D-galactosamine:polypeptide N-acetylgalactosaminyltransferase 2 (GalNAc-T2) (GALNT2), mRNA.	GalNAc-T2	ILMN_1814606	128.945	121.405	126.551	122.218	0	131.067	138.898	0	122.649	129.584	124.191	130.374	0	123.212	122.982	127.557	121.297	0	0	124.396	0	0	0	121.962	132.83	0	0	126.328	0	0	126.103	138.725	0	133.069	139.082	157.337	125.982	129.152	126.614	154.33	0	0	133.136	0	133.852
ILMN_1671039	GALNT3	Homo sapiens UDP-N-acetyl-alpha-D-galactosamine:polypeptide N-acetylgalactosaminyltransferase 3 (GalNAc-T3) (GALNT3), mRNA.	DKFZp686C10199; MGC61909; GalNAc-T3; HFTC; HHS	ILMN_1671039	407.387	204.657	204.798	123.005	204.294	182.165	174.885	138.682	121.826	0	129.951	121.935	152.288	140.357	0	215.389	209.616	228.66	245.775	313.524	227.755	147.466	125.254	0	126.988	156.865	0	0	136.401	0	229.29	273.004	274.502	298.902	201.367	446.866	124.836	129.672	0	0	0	0	0	133.986	0
ILMN_1739297	GALNT4	Homo sapiens UDP-N-acetyl-alpha-D-galactosamine:polypeptide N-acetylgalactosaminyltransferase 4 (GalNAc-T4) (GALNT4), mRNA.	GalNAcT4; GALNAC-T4	ILMN_1739297	0	122.404	125.075	126.232	0	0	127.048	0	121.532	141.51	124.685	123.254	141.034	125.012	122.593	148.124	172.169	0	131.619	128.21	0	0	0	123.708	0	153.871	0	0	133.833	143.738	138.296	145.774	146.207	147.939	170.015	0	154.528	0	144.319	0	0	0	140.805	0	127.093
ILMN_1677574	GALNT6	Homo sapiens UDP-N-acetyl-alpha-D-galactosamine:polypeptide N-acetylgalactosaminyltransferase 6 (GalNAc-T6) (GALNT6), mRNA.	GalNAcT6; GALNAC-T6	ILMN_1677574	189.91	126.797	128.016	119.123	0	131.612	142.436	0	0	0	0	125.96	144.184	123.936	0	154.627	164.732	150.601	140.38	125.048	171.195	0	125.576	121.458	132.359	138.697	0	0	0	0	186.157	161.783	161.31	159.63	168.117	0	138.043	133.271	123.099	138.549	0	0	128.305	141.39	0
ILMN_1653687	GALNT9a	Homo sapiens UDP-N-acetyl-alpha-D-galactosamine:polypeptide N-acetylgalactosaminyltransferase 9 (GalNAc-T9) (GALNT9), mRNA.	GALNAC-T9	ILMN_1653687	0	0	0	0	0	0	0	0	0	0	122.929	0	0	0	0	0	0	0	0	0	0	0	126.051	0	0	0	0	0	141.806	0	126.059	0	0	0	0	0	0	0	0	129.356	0	0	0	0	0
ILMN_1749379	GALNT9b	Homo sapiens UDP-N-acetyl-alpha-D-galactosamine:polypeptide N-acetylgalactosaminyltransferase 9 (GalNAc-T9) (GALNT9), mRNA.	GALNAC-T9	ILMN_1749379	0	0	0	0	0	0	0	0	0	0	120.058	0	121.76	0	0	0	0	0	0	0	0	0	0	0	123.717	0	0	0	0	0	0	0	0	0	0	0	0	0	0	0	0	0	0	0	0
ILMN_1796575	GALNT9c	PREDICTED: Homo sapiens UDP-N-acetyl-alpha-D-galactosamine:polypeptide N-acetylgalactosaminyltransferase 9 (GalNAc-T9) (GALNT9), mRNA.		ILMN_1796575	124.727	0	0	0	0	0	0	0	0	0	0	0	0	0	0	0	0	0	0	0	0	0	0	121.221	0	0	0	0	0	0	127.707	0	0	0	0	0	0	0	0	0	129.48	0	0	0	0
ILMN_1708925	GALNT9d	Homo sapiens UDP-N-acetyl-alpha-D-galactosamine:polypeptide N-acetylgalactosaminyltransferase 9 (GalNAc-T9) (GALNT9), mRNA.	GALNAC-T9	ILMN_1708925	0	0	0	0	0	0	0	0	0	0	0	0	0	0	0	0	0	0	0	0	0	0	0	0	0	0	140.562	0	0	0	0	0	0	0	0	0	0	0	0	0	136.669	0	0	0	0
ILMN_1799903	GALNTL1a	Homo sapiens UDP-N-acetyl-alpha-D-galactosamine:polypeptide N-acetylgalactosaminyltransferase-like 1 (GALNTL1), mRNA.	MGC141855; GALNT16; KIAA1130	ILMN_1799903	0	0	0	0	0	0	0	0	120.261	0	0	0	124.481	0	0	127.382	0	143.376	127.69	0	164.969	0	0	120.695	126.113	0	137.627	0	0	0	0	143.435	132.883	136.481	0	0	119.868	0	0	131.039	0	0	0	0	0
ILMN_2077952	GALNTL1b	Homo sapiens UDP-N-acetyl-alpha-D-galactosamine:polypeptide N-acetylgalactosaminyltransferase-like 1 (GALNTL1), mRNA.	MGC141855; GALNT16; KIAA1130	ILMN_2077952	425.486	386.079	234.984	154.759	127.158	0	0	131.799	0	0	0	0	0	0	0	366.186	371.545	178.146	204.411	157.801	0	137.046	0	121.717	0	0	0	0	0	0	0	0	0	0	0	0	126.599	0	0	0	0	0	0	0	0
ILMN_1813104	GALNTL2	Homo sapiens UDP-N-acetyl-alpha-D-galactosamine:polypeptide N-acetylgalactosaminyltransferase-like 2 (GALNTL2), mRNA.	PIH5; GALNT13; DKFZp686H1113; GALNT15; GALNT7	ILMN_1813104	0	0	0	0	0	0	0	0	0	0	0	0	120.613	0	0	0	0	0	0	0	0	0	0	0	0	0	0	0	0	0	0	0	0	0	0	0	0	0	0	0	0	0	0	0	0
ILMN_1673773	GALNTL4	Homo sapiens UDP-N-acetyl-alpha-D-galactosamine:polypeptide N-acetylgalactosaminyltransferase-like 4 (GALNTL4), mRNA.	GALNT18; MGC71806; GALNT15; GalNAc-T15	ILMN_1673773	0	120.205	128.496	120.301	0	0	0	0	0	0	0	0	0	0	0	0	0	0	0	0	0	0	0	0	0	0	0	0	0	0	0	0	0	0	0	0	118.459	0	131.436	0	0	0	0	0	0
ILMN_3243773	GALNTL6	Homo sapiens UDP-N-acetyl-alpha-D-galactosamine:polypeptide N-acetylgalactosaminyltransferase-like 6 (GALNTL6), mRNA.		ILMN_3243773	0	0	0	0	0	0	0	0	0	0	0	0	0	0	0	0	0	0	0	0	0	0	0	0	0	0	0	0	0	0	0	0	0	0	0	0	118.257	0	0	0	0	0	0	0	0
ILMN_1786483	LOC343705	PREDICTED: Homo sapiens similar to CMP-N-acetylneuraminate-beta-galactosamide-alpha-2, 3-sialyltransferase (Beta-galactoside alpha-2,3-sialyltransferase) (Alpha 2,3-ST) (Gal-NAc6S) (Gal-beta-1,3-GalNAc-alpha-2,3-sialyltransferase) (ST3GalIA) (ST3O) (ST3GalA.1) (SIAT4-A) (S... (LOC343705), mRNA.		ILMN_1786483	0	0	0	0	0	138.117	0	120.413	119.86	0	0	0	0	0	0	122.516	0	0	0	125.153	0	0	121.946	0	0	0	149.829	128.482	0	0	0	0	148.834	0	124.763	0	120.626	125.321	0	131.131	0	0	125.305	0	125.496
ILMN_1704789	LOC402377	PREDICTED: Homo sapiens similar to UDP-Gal:betaGlcNAc beta 1,3-galactosyltransferase, polypeptide 4 (LOC402377), mRNA.		ILMN_1704789	0	0	0	0	0	125.334	0	0	0	0	0	0	0	0	0	0	0	0	0	0	0	0	0	0	0	0	0	0	0	0	0	0	0	0	0	0	0	0	0	0	0	0	0	0	0
ILMN_1672365	LOC442117	PREDICTED: Homo sapiens similar to GalNAc transferase 10 isoform a; GalNAc transferase 10; polypeptide N-acetylgalactosaminyltransferase 10 (LOC442117), mRNA.		ILMN_1672365	0	123.785	0	0	0	0	0	0	0	0	0	0	131.433	0	0	0	0	0	0	0	0	0	0	0	0	0	0	0	0	0	0	0	0	0	0	0	0	0	0	0	0	0	0	0	0
ILMN_1730138	LOC642141	PREDICTED: Homo sapiens similar to Polypeptide N-acetylgalactosaminyltransferase 9 (Protein-UDP acetylgalactosaminyltransferase 9) (UDP-GalNAc:polypeptide N-acetylgalactosaminyltransferase 9) (Polypeptide GalNAc transferase 9) (GalNAc-T9) (pp-GaNTase 9) (LOC642141), mRNA.		ILMN_1730138	0	0	0	0	0	0	0	0	0	0	0	0	0	0	0	0	0	0	120.721	0	0	0	0	0	0	0	0	0	0	0	0	0	0	0	0	0	0	0	0	0	0	0	0	0	0
ILMN_1802115	LOC642183	PREDICTED: Homo sapiens similar to Polypeptide N-acetylgalactosaminyltransferase 9 (Protein-UDP acetylgalactosaminyltransferase 9) (UDP-GalNAc:polypeptide N-acetylgalactosaminyltransferase 9) (Polypeptide GalNAc transferase 9) (GalNAc-T9) (pp-GaNTase 9) (LOC642183), mRNA.		ILMN_1802115	0	0	120.087	0	0	0	0	0	0	0	0	0	0	0	0	0	0	0	0	0	0	0	0	0	0	0	0	0	0	0	0	122.768	0	0	0	0	0	0	0	0	0	0	0	0	0
ILMN_1725180	LOC729185	PREDICTED: Homo sapiens similar to Polypeptide N-acetylgalactosaminyltransferase 9 (Protein-UDP acetylgalactosaminyltransferase 9) (UDP-GalNAc:polypeptide N-acetylgalactosaminyltransferase 9) (Polypeptide GalNAc transferase 9) (GalNAc-T9) (pp-GaNTase 9) (LOC729185), mRNA.		ILMN_1725180	0	0	121.385	0	0	0	0	0	0	0	0	0	0	0	0	0	0	0	0	0	0	125.863	0	0	0	133.369	0	0	0	0	0	0	0	0	0	0	0	0	0	0	0	0	0	0	0
ILMN_1761912	MGAT1	Homo sapiens mannosyl (alpha-1,3-)-glycoprotein beta-1,2-N-acetylglucosaminyltransferase (MGAT1), mRNA.	GLYT1; GLCT1; GNT-1; GLCNAC-TI; MGAT; GNT-I	ILMN_1761912	2238.28	1537.48	1643.14	816.009	533.923	647.015	625.241	439.519	520.665	471.87	620.935	515.599	727.448	666.881	807.915	4645.75	3123.66	2994.53	2914.36	1770.8	2044.77	949.738	1484.87	1423.64	1248.55	1030.53	761.337	610.87	605.807	794.7	3882.61	6007.07	5815.21	5968.25	7506.71	4166.45	2114.78	1877.71	916.415	911.834	807.622	738.854	627.24	745.691	620.355
ILMN_2342240	MGAT2a	Homo sapiens mannosyl (alpha-1,6-)-glycoprotein beta-1,2-N-acetylglucosaminyltransferase (MGAT2), mRNA.	GNT-II; CDGS2; GLCNACTII; GNT2	ILMN_2342240	185.351	199.087	213.563	323.707	224.893	241.481	216.941	279.394	212.364	257.177	216.147	217.849	227.504	255.417	198.588	219.122	236.627	224.438	233.319	259.918	265.679	203.558	262.433	219.314	156.753	177.091	218.625	199.581	281.914	237.912	283.614	294.951	305.091	231.101	222.69	210.284	282.595	272.388	210.772	188.796	176.303	190.898	184.578	199.324	199.283
ILMN_2346831	MGAT2b	Homo sapiens mannosyl (alpha-1,6-)-glycoprotein beta-1,2-N-acetylglucosaminyltransferase (MGAT2), transcript variant 2, mRNA.	GNT-II; CDGS2; GLCNACTII; GNT2	ILMN_2346831	0	153.246	152.729	163.329	152.6	153.857	125.63	151.724	175.319	163.855	145.964	148.493	167.16	159.505	150.639	151.826	199.401	189.359	158.661	178.813	207.847	162.322	183.823	204.594	163.636	153	172.109	170.467	179.388	196.178	180.415	232.936	178.901	147.708	180.693	196.366	185.017	157.38	139.181	0	163.905	149.05	152.685	153.869	145.864
ILMN_1739151	MGAT2c	Homo sapiens mannosyl (alpha-1,6-)-glycoprotein beta-1,2-N-acetylglucosaminyltransferase (MGAT2), mRNA.	GNT-II; CDGS2; GLCNACTII; GNT2	ILMN_1739151	0	0	0	0	0	0	0	0	0	0	0	0	0	0	0	0	0	0	0	0	0	0	0	0	0	0	0	0	0	0	0	0	0	0	0	0	0	0	0	0	0	0	0	0	0
ILMN_1853824	MGAT3	Homo sapiens mannosyl (beta-1,4-)-glycoprotein beta-1,4-N-acetylglucosaminyltransferase (MGAT3), transcript variant 1, mRNA.	FLJ43371; GNT-III; GNT3; MGC142278; MGC141943	ILMN_1853824	0	118.136	0	129.734	0	0	0	0	0	0	0	0	0	0	125.17	0	0	0	0	0	0	0	0	0	0	0	0	0	0	0	0	0	0	0	0	0	0	0	0	0	126.703	0	0	0	0
ILMN_1755643	MGAT4A	Homo sapiens mannosyl (alpha-1,3-)-glycoprotein beta-1,4-N-acetylglucosaminyltransferase, isozyme A (MGAT4A), transcript variant 1, mRNA.	GNT-IVA; GNT-IV	ILMN_1755643	177.655	125.008	130.581	0	0	0	0	123.925	120.843	0	120.931	129.173	129.448	120	156.562	169.588	158.59	166.73	149.725	0	0	129.548	141.743	126.851	126.234	0	0	128.981	142.091	129.677	317.124	322.913	277.92	274.202	302.348	187.896	180.678	173.386	126.969	146.054	0	130.637	129.997	140.294	134.113
ILMN_1722438	MGAT4Ba	Homo sapiens mannosyl (alpha-1,3-)-glycoprotein beta-1,4-N-acetylglucosaminyltransferase, isozyme B (MGAT4B), transcript variant 1, mRNA.	GNT-IVB; GNT-IV	ILMN_1722438	0	128.622	121.384	125.252	133.451	124.022	0	0	138.069	138.373	130.146	125.076	128.445	122.066	146.552	0	135.65	0	0	0	0	0	124.168	0	126.756	126.178	0	123.887	0	127.249	0	130.766	0	0	0	0	125.573	0	123.608	0	140.845	0	136.423	134.795	137.529
ILMN_1796106	MGAT4Bb	Homo sapiens mannosyl (alpha-1,3-)-glycoprotein beta-1,4-N-acetylglucosaminyltransferase, isozyme B (MGAT4B), transcript variant 2, mRNA.	GNT-IVB; GNT-IV	ILMN_1796106	242.284	236.231	236.824	230.837	174.699	203.995	195.054	161.767	257.686	241.755	309.093	345.556	258.237	233.618	311.598	283.715	234.602	162.001	216.225	214.126	184.676	200.726	189.937	179.312	249.219	250.006	218.868	196.116	197.683	236.072	231.124	276.402	208.529	243.357	229.185	207.435	210.21	208.673	212.189	209.559	259.633	252.742	237.505	281.354	190.452
ILMN_1704904	MGAT4C	Homo sapiens mannosyl (alpha-1,3-)-glycoprotein beta-1,4-N-acetylglucosaminyltransferase, isozyme C (putative) (MGAT4C), mRNA.	HGNT-IV-H; GNTIVH	ILMN_1704904	0	0	0	0	0	0	0	0	0	119.954	0	0	0	0	0	0	0	0	0	0	0	0	0	0	0	0	0	0	0	0	0	0	0	131.084	121.996	0	0	0	0	0	0	0	0	0	0
ILMN_1692477	MGAT5Ba	Homo sapiens mannosyl (alpha-1,6-)-glycoprotein beta-1,6-N-acetyl-glucosaminyltransferase, isozyme B (MGAT5B), transcript variant 1, mRNA.	KIAA2008; GnT-VB; GnT-IX; FLJ25132	ILMN_1692477	0	0	0	0	0	0	0	0	121.805	0	0	0	0	0	0	0	0	0	0	0	0	0	0	0	0	0	0	0	0	0	0	0	0	0	0	0	0	0	0	0	0	0	0	0	126.049
ILMN_2293631	MGAT5Bb	Homo sapiens mannosyl (alpha-1,6-)-glycoprotein beta-1,6-N-acetyl-glucosaminyltransferase, isozyme B (MGAT5B), transcript variant 2, mRNA.	KIAA2008; GnT-VB; GnT-IX; FLJ25132	ILMN_2293631	0	0	0	0	0	0	0	0	0	0	0	0	0	0	0	0	0	0	0	0	0	0	134.889	0	0	0	0	0	0	0	0	126.124	0	0	0	0	0	122.657	0	0	0	0	0	0	0
ILMN_1697639	OGTa	Homo sapiens O-linked N-acetylglucosamine (GlcNAc) transferase (UDP-N-acetylglucosamine:polypeptide-N-acetylglucosaminyl transferase) (OGT), transcript variant 2, mRNA.	O-GLCNAC; MGC22921; HRNT1; FLJ23071	ILMN_1697639	250.193	466.363	447.049	409.682	439.88	304.762	317.101	374.629	373.614	399.477	317.418	330.169	302.792	363.188	283.363	408.35	358.039	400.951	338.582	431.609	277.433	417.909	305.446	308.83	326.409	293.492	301.275	311.077	361.244	319.89	405.654	249.864	288.906	321.97	315.045	439.729	245.299	315.991	344.976	296.121	280.768	330.494	279.549	245.642	374.863
ILMN_2364828	OGTb	Homo sapiens O-linked N-acetylglucosamine (GlcNAc) transferase (UDP-N-acetylglucosamine:polypeptide-N-acetylglucosaminyl transferase) (OGT), transcript variant 1, mRNA.	MGC22921; HRNT1; O-GLCNAC; FLJ23071	ILMN_2364828	0	245.241	208.94	215.857	203.283	163.766	152.673	158.081	191.445	183.471	160.536	172.575	181.913	178.915	179.632	177.976	231.998	185.695	198.047	223.247	178.543	208.184	192.221	183.773	175.342	169.118	172.534	214.654	218.444	221.941	201.959	179.329	143.849	161.636	154.222	228.227	172.415	183.267	163.665	175.747	185.232	159.169	154.928	138.348	199.333
ILMN_1808435	OGTc	Homo sapiens O-linked N-acetylglucosamine (GlcNAc) transferase (UDP-N-acetylglucosamine:polypeptide-N-acetylglucosaminyl transferase) (OGT), transcript variant 3, mRNA.	O-GLCNAC; MGC22921; NCOAT; HRNT1; FLJ23071	ILMN_1808435	0	0	0	0	0	0	0	0	0	0	0	0	0	0	0	0	120.441	0	126.28	0	0	0	0	0	0	0	0	148.106	0	0	0	123.363	0	0	0	0	0	127.491	0	0	0	0	0	0	0
[truncated: 62 more columns]

## Sheet: HMO_Conc_Set2
			HMO			HMO [nmol/mL]
Sample Name	PatientID	DPP	Secretor	Diversity	Evenness	2'FL	3FL	LNnT	3'SL	DFLac	6'SL	LNT	LNFP I	LNFP II	LNFP III	LSTb	LSTc	DFLNT	LNH	DSLNT	FLNH	DFLNH	FDSLNH	DSLNH	SUM	Sia	Fuc
Patient2_339_GH_Day1_GH0_8AM	L2	D1	0	4.42836	0.233072	2.3288	285.656	87.4428	290.572	21.1013	270.477	2084.21	199.695	4211.6	220.102	281.824	47.822	736.936	86.1117	121.693	330.303	70.7241	886.348	67.5192	10302.5	3041.82	7793.56
Patient2_339_GH_Day2_GH1_8AM	L2	D2	0	4.7738	0.251253	4.61252	286.129	41.7744	258.973	14.6953	300.51	2307.6	179.593	3863.98	288.631	292.861	40.4233	636.525	78.231	120.53	453.258	42.2293	1035.15	98.3217	10344	3400.76	7498.25
Patient3_339_GH_Day1_GH0_8AM	L3	D1	1	3.95111	0.207953	7210.1	446.179	15.002	139.45	379.062	580.805	1294.94	3096.5	1088.86	149.099	67.8132	167.322	67.2984	75.152	139.025	254.872	483.821	295.036	152.784	16103.1	2129.08	14401
Patient3_339_GH_Day2_GH1_8AM	L3	D2	1	4.90708	0.258267	5661.53	505.07	43.4726	112.629	338.158	525.552	1608.56	3489.04	1090.26	176.55	64.9619	130.806	70.3249	96.6594	159.297	340.885	734.12	309.957	131.086	15588.9	2034.63	13858.5
Patient4_339_GH_Day1_GH0_8AM	L4	D1	1	4.41391	0.232311	6644.7	430.725	577.444	284.351	300.173	203.04	1868.31	1904.1	1218.71	94.8532	98.3086	71.3883	1127.08	64.4112	144.406	163.671	104.554	223.8	41.7659	15565.8	1477.03	13744.2
Patient4_339_GH_Day2_GH1_8AM	L4	D2	1	4.53427	0.238646	6650.6	526.265	638.999	271.138	295.911	170.49	1984.05	1767.82	1202.92	134.904	83.8192	47.0451	1080.66	106.066	105.448	249.272	122.203	304.955	50.037	15792.6	1493.37	13834.3
Patient5_339_GH_Day1_GH0_8AM	L5	D1	1	6.63523	0.349222	3584.96	261.167	1499.03	264.923	326.507	160.857	2542.7	959.874	946.62	308.877	147.577	27.2689	1175.37	166.946	195.665	267.491	45.2282	55.4016	18.842	12955.3	1140.44	9478.61
Patient5_339_GH_Day2_GH1_8AM	L5	D2	1	6.43332	0.338596	3531.6	281.744	1306.48	254.598	297.911	143.44	2777.91	950.078	822.231	327.844	100.377	21.3881	1105.24	226.001	209.62	266.197	41.1182	70.2165	8.79732	12742.8	1097.07	9138.46
Patient6_339_GH_Day1_GH0_8AM	L6	D1	1	5.53594	0.291365	5347.37	473.483	543.587	480.318	546.504	292.245	1916.91	835.623	1804.17	123.032	79.4415	109.365	1493.26	89.7854	233.199	100.011	27.1546	255.943	85.7755	14837.2	2111.21	13073.5
Patient6_339_GH_Day2_GH1_8AM	L6	D2	1	5.76224	0.303276	5706.99	426.297	510.075	426.996	500.585	376.552	2239.5	1148.86	1901.52	194.422	193.585	108.655	1689.87	98.023	240.963	159.808	76.4139	294.509	106.53	16400.2	2389.79	14366.1

## Sheet: data_used_gene2
		L2-D1	L2-D2	L3-D1	L3-D2	L4-D1	L4-D2	L6-D1	L6-D2	L5-D1	L5-D2	L6-D1	L6-D2
ILMN_1780188	B3GALNT2	107.095414497787	109.84997916044	90.1546121285288	109.509603023635	109.377790044658	124.026579247732	107.510371681892	113.092913959228	109.30281452624	116.9742	107.510371681892	113.092913959228
ILMN_1690682	B3GALT4	268.27730214631	224.159007432724	292.818968417662	172.954405849911	315.501339767478	216.206708831694	288.895668242589	302.46083787904	156.626659015646	161.325	288.895668242589	302.46083787904
ILMN_1800713	B3GALT5	79.8027090730507	0	0	86.0450416934749	83.2883094314207	0	82.6845383848829	77.8456609802649	81.1025321841652	0	82.6845383848829	77.8456609802649
ILMN_1698756	B3GALT5a	0	0	0	75.6052191191285	0	0	0	0	0	0	0	0
ILMN_1739749	B3GALT6	137.013006773101	124.860687365702	162.521829717107	145.4974572731	173.430706176218	134.344169923572	180.470131957997	176.234181168624	118.411479481504	168.8984	180.470131957997	176.234181168624
ILMN_1711102	B3GNT2	82.6925156423332	0	0	0	0	87.3045441033256	0	0	84.0378954772792	79.29327	0	0
ILMN_1800082	B3GNT3	144.283947011727	146.338611359858	136.553018444597	120.132872959246	166.462302110258	126.107111911465	137.503353514373	183.960505262272	117.095800489322	132.6907	137.503353514373	183.960505262272
ILMN_1771260	B3GNT4	0	0	0	0	0	0	82.6826899745461	79.1496037104325	82.0165733702865	0	82.6826899745461	79.1496037104325
ILMN_1782918	B3GNT6a	358.355887595769	328.912050100642	322.23199629251	281.297513663244	469.840499752268	372.352068255717	416.100497952197	397.171872078164	415.571976739806	320.5304	416.100497952197	397.171872078164
ILMN_1741389	B3GNT8	98.4856372335106	92.9321148549184	112.891464273945	117.419110287198	92.6581768783282	101.81960505829	100.863564918676	95.0800051003457	135.634154482943	116.8152	100.863564918676	95.0800051003457
ILMN_1702817	B3GNTL1	0	0	0	77.6483744549341	0	0	0	0	0	0	0	0
ILMN_1764813	B3GTL	193.809493301881	164.025969679	146.401484041332	143.127574847481	162.866031748744	178.151328698715	168.326509819781	181.381458122955	204.687206738642	196.4805	168.326509819781	181.381458122955
ILMN_1760348	B4GALNT4	0	80.5385837499078	0	0	0	0	0	0	0	0	0	0
ILMN_1766221	B4GALT1	1587.90952901125	1101.78440660861	1494.21807782386	1548.07000018181	1810.01044450214	1499.33407097699	1545.77498982304	2953.59189323931	1029.00214142913	1574.803	1545.77498982304	2953.59189323931
ILMN_1753755	B4GALT2a	183.065810923934	219.935613475243	282.845005843638	245.666658796196	251.716383180994	220.222820830211	230.302271164917	209.369694213333	172.713762666695	218.7363	230.302271164917	209.369694213333
ILMN_1692267	B4GALT3	1264.28456270734	1512.9608028907	1487.1891539658	1184.87797542536	1443.94272173086	1366.89059285657	1558.87667906689	1393.0019866887	1325.70812104532	1303.86	1558.87667906689	1393.0019866887
ILMN_1661500	B4GALT4a	371.312895894376	338.44169899061	378.061186003235	387.165941653993	457.112157819772	469.619221262802	483.290751423942	688.40714784627	491.107428480594	480.357	483.290751423942	688.40714784627
ILMN_1653749	B4GALT5a	159.227289125973	121.555794880095	224.478171665885	214.57977363553	193.39427861651	159.888028959196	178.167606094728	182.757010014747	160.267419241514	156.5934	178.167606094728	182.757010014747
ILMN_1732555	B4GALT6	93.1843834950503	0	0	82.3351262656058	81.8125466012777	93.4521605305293	81.376303338002	84.9278105150867	93.4467639575019	84.92136	81.376303338002	84.9278105150867
ILMN_1663541	B4GALT7	573.651519760338	665.212548387246	410.325627822462	352.64510092405	537.857977745607	569.122540769452	476.281549879897	463.589583368416	501.038234139278	401.4519	476.281549879897	463.589583368416
ILMN_1666545	GCNT1	633.1261576	536.1575308	711.4196519	561.1877129	721.6843644	661.3435856	996.5988845	992.8127643	678.2950432	493.8483	996.5988845	992.8127643
ILMN_1680390	GCNT2c	596.0999188	587.9980153	389.460278	499.0367189	501.5760683	533.8352324	392.9929476	481.2742396	461.5222478	426.037	392.9929476	481.2742396
ILMN_1655651	GCNT2e	123.266032558203	134.051154429447	116.588648757758	104.167335462275	118.109003310079	125.48041973847	99.3596867053245	116.270338996165	106.209456846645	115.5337	99.3596867053245	116.270338996165
ILMN_1712082	GCNT3	2730.991379	3036.716253	1880.381943	2081.364297	1674.682327	2137.049483	1564.313066	1566.983663	1478.252928	1442.251	1564.313066	1566.983663
ILMN_1742065	GCNT4a	312.582473934667	291.027962147032	316.804485016782	236.112165901797	282.736224316974	261.358198185521	276.020326362872	230.882958527758	283.335665781077	272.7304	276.020326362872	230.882958527758
ILMN_1776076	POFUT1b	204.723937134927	209.368472933105	230.2286553415	211.206585357203	245.81395442324	232.313840605615	269.83517554862	263.750482118984	230.203114410159	215.2465	269.83517554862	263.750482118984
ILMN_1775823	POFUT2a	178.77855911799	183.310175606775	246.483529527982	206.713952703974	220.327707493032	208.6048653151	267.384966315876	238.872481847388	206.880265389352	242.5456	267.384966315876	238.872481847388
ILMN_1701482	POFUT2b	0	0	0	0	0	0	82.469473828412	0	0	0	82.469473828412	0
ILMN_1678862	FUT11	84.2433446923758	85.8861177486215	0	79.140767686385	85.6171459978213	87.4055727376832	0	85.1528592463397	79.6115858115191	89.77544	0	85.1528592463397
ILMN_1794659	FUT2	163.552724022376	169.662148040771	525.230680821193	384.136114716379	365.11086823374	390.886834030232	304.092399287405	292.004479223617	428.428278285634	324.4052	304.092399287405	292.004479223617
ILMN_1653358	FUT3	445.930325975613	427.697555634382	779.531350016714	754.196080825259	544.080853877662	487.083487257309	521.990114020354	728.19559174822	522.5416915498	810.7159	521.990114020354	728.19559174822
ILMN_1792072	FUT4	162.730825627014	133.66593113786	122.575616575105	132.643349514304	115.749859893808	137.300618884324	138.217201993601	136.687903830522	102.598606176135	124.5746	138.217201993601	136.687903830522
ILMN_1761275	FUT6	512.237518772558	414.90883531061	317.698653206714	271.989855279151	489.25115163361	396.413351961132	260.653535181352	459.168178410487	300.733438986105	588.1337	260.653535181352	459.168178410487
ILMN_1741422	FUT8	92.7886109037837	92.9797802137527	0	96.833454080154	80.1253419314299	80.2958243748795	81.2415396939252	86.743978692379	78.5971704600552	80.88231	81.2415396939252	86.743978692379
ILMN_1683313	ST3GAL1a	95.72898762	0	205.3179115	161.0685578	105.9914522	91.64451157	155.7647179	142.652521	88.48346369	93.90079	155.7647179	142.652521
ILMN_1714165	ST3GAL2	0	0	0	0	0	77.7192664074372	0	0	84.0580459255989	0	0	0
ILMN_1699472	ST3GAL3b	115.603862322962	120.757110162332	102.362481103404	98.1294467939313	134.089296891209	109.958433411137	127.969802411657	118.468664844347	121.098690727791	94.47399	127.969802411657	118.468664844347
ILMN_1750086	ST3GAL4	78.1930465904532	0	82.9645715682381	78.8678302411565	84.2995723443246	78.2433264782003	92.1093458181012	0	92.4256826972711	88.56942	92.1093458181012	0
ILMN_1713496	ST3GAL5b	83.0825954009434	0	96.7244747697867	88.8349123758945	80.7129303245045	91.790088545136	94.667872902561	93.9914211500788	91.9650847835332	107.4307	94.667872902561	93.9914211500788
ILMN_1756501	ST6GAL1	481.532823659447	379.230373896675	517.500773391009	635.590758652858	479.456119513102	415.023469010645	419.04996111172	468.245370498905	250.555340020849	228.0521	419.04996111172	468.245370498905
ILMN_1698659	ST6GALNAC1	0	0	0	0	0	0	81.3556209881411	0	0	0	81.3556209881411	0
ILMN_1658706	ST6GALNAC2	284.380956433401	284.137805800357	313.787798278387	213.891773405004	470.224684975825	250.986932462323	453.130985138823	339.981354032848	381.050515908953	256.3599	453.130985138823	339.981354032848
ILMN_1687857	ST6GALNAC4a	584.487037554782	636.905532149067	758.026653032112	1190.53445114226	624.237991698912	681.460111502152	661.897415230189	1245.75949204146	350.802099490562	747.5999	661.897415230189	1245.75949204146
ILMN_1773959	ST6GALNAC5	0	0	0	83.9922134968361	0	0	0	0	0	0	0	0
ILMN_1691736	ST6GALNAC6	452.48447886465	344.670603700002	453.855120899778	344.470971740874	415.728695649905	281.090906723218	409.561162761489	486.545061150818	290.926962547702	324.3089	409.561162761489	486.545061150818

## Sheet: SET1-SET2-correspondance
SET 1		SET 2
B3GALNT1a	ILMN_1787595
B3GALNT1b	ILMN_2325347
B3GALNT1c	ILMN_1726840
B3GALNT2	ILMN_1780188	ILMN_1780188	B3GALNT2
B3GALT1	ILMN_1659202	ILMN_1659202	B3GALT1
B3GALT2	ILMN_1709907	ILMN_1709907	B3GALT2
B3GALT3	ILMN_1657096	ILMN_1657096	B3GALT3
		ILMN_1732822	B3GALT3a
		ILMN_1787595	B3GALT3b
		ILMN_1726840	B3GALT3c
B3GALT3_not used	ILMN_1815287
B3GALT4	ILMN_1690682	ILMN_1690682	B3GALT4
B3GALT5_not used	ILMN_2378654
B3GALT5	ILMN_1800713	ILMN_1800713	B3GALT5
B3GALT5a_not used	ILMN_1698756	ILMN_1698756	B3GALT5a
B3GALT6	ILMN_1739749	ILMN_1739749	B3GALT6
B3GALTL	ILMN_1764813
B3GNT1	ILMN_3246214
B3GNT2	ILMN_1711102	ILMN_1711102	B3GNT2
B3GNT3	ILMN_1800082	ILMN_1800082	B3GNT3
B3GNT4	ILMN_1771260	ILMN_1771260	B3GNT4
B3GNT5	ILMN_1702609	ILMN_1702609	B3GNT5
B3GNT6	ILMN_1715384
B3GN-T6	ILMN_1680081
		ILMN_1782918	B3GNT6a
		ILMN_1806613	B3Gn-T6a
B3GNT7	ILMN_1721523	ILMN_1721523	B3GNT7
B3GNT8	ILMN_1741389	ILMN_1741389	B3GNT8
B3GNT9	ILMN_1783908
B3GNTL1	ILMN_1702817	ILMN_1702817	B3GNTL1
		ILMN_1764813	B3GTL
B4GALNT1_not used	ILMN_1805725
B4GALNT2	ILMN_1707200	ILMN_1707200	B4GALNT2
B4GALNT3	ILMN_1753271	ILMN_1753271	B4GALNT3
B4GALNT4	ILMN_1796663
		ILMN_1760348	B4GALNT4
B4GALT1	ILMN_1766221	ILMN_1766221	B4GALT1
B4GALT2a	ILMN_1753755	ILMN_1753755	B4GALT2a
B4GALT2c_not_used	ILMN_1680732	ILMN_1680732	B4GALT2c
B4GALT2b	ILMN_1806508	ILMN_1806508	B4GALT2b
B4GALT3	ILMN_1692267	ILMN_1692267	B4GALT3
B4GALT4a	ILMN_1661500	ILMN_1661500	B4GALT4a
B4GALT4b	ILMN_2380688
B4GALT5	ILMN_1685824
		ILMN_1653749	B4GALT5a
B4GALT6	ILMN_1732555	ILMN_1732555	B4GALT6
B4GALT7	ILMN_1663541	ILMN_1663541	B4GALT7
GCNT1	ILMN_1666545	ILMN_1666545	GCNT1
GCNT1a_notused	ILMN_2225135
GCNT2a	ILMN_1653174	ILMN_1653174	GCNT2a
GCNT2b	ILMN_1666986
		ILMN_1807970	GCNT2d
GCNT2c	ILMN_1680390	ILMN_1680390	GCNT2c
GCNT2d_not used	ILMN_1807970
		ILMN_1655651	GCNT2e
GCNT3	ILMN_1712082	ILMN_1712082	GCNT3
GCNT4	ILMN_3236182
		ILMN_1742065	GCNT4a
GCNT6	ILMN_3266787
GCNT6a_not used	ILMN_3190324
GCNT7	ILMN_3249296
POFUT1a	ILMN_2276758
POFUT1b	ILMN_1776076	ILMN_1776076	POFUT1b
		ILMN_1802242	POFUT1e
POFUT1c	ILMN_1782870	ILMN_1782870	POFUT1c
POFUT1d	ILMN_2247360
POFUT2a	ILMN_1775823	ILMN_1775823	POFUT2a
POFUT2b	ILMN_1701482	ILMN_1701482	POFUT2b
POFUT2c	ILMN_2376667
FUT1	ILMN_1712894	ILMN_1712894	FUT1
FUT10	ILMN_1725683	ILMN_1725683	FUT10
FUT10a_notused	ILMN_2163906
FUT11	ILMN_1678862	ILMN_1678862	FUT11
FUT2	ILMN_1794659	ILMN_1794659	FUT2
FUT3	ILMN_1653358	ILMN_1653358	FUT3
FUT4	ILMN_1792072	ILMN_1792072	FUT4
FUT5	ILMN_1773310	ILMN_1773310	FUT5
FUT6a	ILMN_2312228
FUT6b	ILMN_1761275	ILMN_1761275	FUT6b
FUT7	ILMN_1724236
		ILMN_1715286	FUT7
FUT8	ILMN_1741422	ILMN_1741422	FUT8
FUT8a_not used	ILMN_1693152	ILMN_1693152	FUT8a
FUT9a	ILMN_1878007
FUT9b	ILMN_1705352	ILMN_1705352	FUT9b
ST3GAL1a	ILMN_1683313	ILMN_1683313	ST3GAL1a
ST3GAL1b	ILMN_2267135
		ILMN_1674252	ST3GAL1c
ST3GAL2	ILMN_1714165	ILMN_1714165	ST3GAL2
ST3GAL3a	ILMN_2350315
ST3GAL3b	ILMN_1699472	ILMN_1699472	ST3GAL3b
ST3GAL4	ILMN_2204545
		ILMN_1750086	ST3GAL4
ST3GAL5a	ILMN_2388701
ST3GAL5b	ILMN_1713496	ILMN_1713496	ST3GAL5b
ST3GAL6	ILMN_1781560	ILMN_1781560	ST3GAL6
ST6GAL1a	ILMN_2384496
		ILMN_1653120	ST6GAL1
ST6GAL1b	ILMN_1756501	ILMN_1756501	ST6GAL1b
ST6GAL1c	ILMN_1653120
ST6GAL2	ILMN_1797102	ILMN_1797102	ST6GAL2
ST6GALNAC1	ILMN_1772951
		ILMN_1698659	ST6GALNAC1
ST6GALNAC2	ILMN_1658706	ILMN_1658706	ST6GALNAC2
ST6GALNAC3a	ILMN_2127379
ST6GALNAC3b	ILMN_1779061	ILMN_1779061	ST6GALNAC3b
ST6GALNAC4a	ILMN_1687857	ILMN_1687857	ST6GALNAC4a
ST6GALNAC4b	ILMN_2297453
ST6GALNAC4c	ILMN_2413064
ST6GALNAC5	ILMN_1773959	ILMN_1773959	ST6GALNAC5
ST6GALNAC6	ILMN_1691736	ILMN_1691736	ST6GALNAC6
GALNT1	ILMN_2082035
GALNT1	ILMN_1803977	ILMN_1803977	GALNT1
GALNT10	ILMN_1662556	ILMN_1662556	GALNT10
GALNT10	ILMN_1681984	ILMN_1681984	GALNT10
GALNT10	ILMN_1655985	ILMN_1655985	GALNT10
GALNT11	ILMN_1651819	ILMN_1651819	GALNT11
GALNT12	ILMN_1735157	ILMN_1735157	GALNT12
GALNT13	ILMN_1738869	ILMN_1738869	GALNT13
GALNT14	ILMN_1722524	ILMN_1722524	GALNT14
GALNT17	ILMN_2076429
GALNT2	ILMN_1814606	ILMN_1814606	GALNT2
GALNT3	ILMN_1671039	ILMN_1671039	GALNT3
GALNT4	ILMN_1739297	ILMN_1739297	GALNT4
GALNT5	ILMN_1658575	ILMN_1658575	GALNT5
GALNT6	ILMN_1677574	ILMN_1677574	GALNT6
GALNT7	ILMN_1670748	ILMN_1670748	GALNT7
GALNT8	ILMN_1782978	ILMN_1782978	GALNT8
GALNT9	ILMN_1653687	ILMN_1653687	GALNT9
GALNT9	ILMN_1749379	ILMN_1749379	GALNT9
GALNT9	ILMN_1796575
GALNT9	ILMN_1708925
GALNTL1	ILMN_1799903	ILMN_1799903	GALNTL1
GALNTL1	ILMN_2077952
GALNTL2	ILMN_1813104	ILMN_1813104	GALNTL2
GALNTL4	ILMN_1673773	ILMN_1673773	GALNTL4
GALNTL5	ILMN_1738212	ILMN_1738212	GALNTL5
GALNTL6	ILMN_3243773
LOC343705	ILMN_1786483
LOC402377	ILMN_1704789
LOC645551	ILMN_1712383
LOC442117	ILMN_1672365
LOC642141	ILMN_1730138
LOC642183	ILMN_1802115
LOC729185	ILMN_1725180
MGAT1	ILMN_1761912	ILMN_1761912	MGAT1
MGAT2	ILMN_2342240
MGAT2	ILMN_2346831
		ILMN_1690925	MGAT2
MGAT2	ILMN_1739151	ILMN_1735751	MGAT2
MGAT3	ILMN_1766475	ILMN_1766475	MGAT3
MGAT3	ILMN_1853824
MGAT4A	ILMN_1755643	ILMN_1755643	MGAT4A
MGAT4B	ILMN_1722438	ILMN_1722438	MGAT4B
MGAT4B	ILMN_1809272	ILMN_1809272	MGAT4B
MGAT4B	ILMN_1796106	ILMN_1796106	MGAT4B
MGAT4C	ILMN_2117736
MGAT4C	ILMN_1704904	ILMN_1704904	MGAT4C
MGAT5	ILMN_1731049	ILMN_1731049	MGAT5
		ILMN_1659127	MGAT5B
MGAT5B	ILMN_1692477	ILMN_1692477	MGAT5B
MGAT5B	ILMN_2293631
OGT	ILMN_1697639
OGT	ILMN_2364828
OGT	ILMN_1808435
		ILMN_1747681	OGT
		ILMN_1697639	OGT
		ILMN_1744817	UGT1A1
		ILMN_1740233	UGT1A10
		ILMN_1716662	UGT1A3
		ILMN_1697967	UGT1A4
		ILMN_1707828	UGT1A5
		ILMN_1706390	UGT1A6
		ILMN_1758907	UGT1A6
		ILMN_1752813	UGT1A6
		ILMN_1764607	UGT1A7
		ILMN_1700267	UGT1A8
		ILMN_1795872	UGT1A9
		ILMN_1721926	UGT2A1
		ILMN_1692861	UGT2A3
		ILMN_1742444	UGT2B10
		ILMN_1810233	UGT2B11
		ILMN_1739624	UGT2B15
		ILMN_1808677	UGT2B17
		ILMN_1752214	UGT2B17
		ILMN_1781859	UGT2B28
		ILMN_1805003	UGT2B4
		ILMN_1755897	UGT2B7
UGT3A1	ILMN_2133038
		ILMN_1662489	UGT3A1
UGT3A2	ILMN_1655565	ILMN_1655565	UGT3A2
UGT8	ILMN_1758816	ILMN_1758816	UGT8
UGT8	ILMN_2190292
